# Supplementary material for: A bispecific monomeric nanobody induces spike trimer dimers and neutralizes SARS-CoV-2 in vivo
Source: Nat Commun. 2022 Jan 10;13:155. doi: 10.1038/s41467-021-27610-z (PMC8748511; doi:10.1038/s41467-021-27610-z)
Supplement: Supplementary file 3 — Source Data [file 41467_2021_27610_MOESM3_ESM.xlsx]

## Sheet: Fig 1b
	Fu2				Fu2-Fu2				Fu2-Fc				Fu2-Ty1				Ty1
log10 concentration
-3.33985	0	0			0	0			0	0			0	0
-2.86273	6	7			4	7			5	3			17	11
-2.38561	15	15			24	23			8	7			55	51
-1.90848	16	18			40	30			27	26			98	98
-1.43136	26	22			55	58			36	40			100	100
-0.954242	42	48			82	82			67	58			100	100
-0.477121	77	76			96	98			81	87			100	100
0	97	96			100	100			98	98			100	100
1			100												100
-2.26879							10
-1.79166							36
-1.31454							63
-0.837422							89
-0.360301							99
0.116821							100
0.593942							100
1.07106							100
-2.33985																	0	0	0
-1.86273																	0	6	5
-1.38561																	7	12	17
-0.908485																	17	23	18
-0.431364																	35	33	30
0.0457575																	52	54	55
0.522879																	70	68	68
1																	80	80	83
-2.13876											4
-1.66163											25
-1.18451											48
-0.707392											77
-0.23027											96
0.246851											100
0.723972											100
1.20109											100
-2.33985
-1.86273
-1.38561
-0.908485
-0.431364
0.0457575
0.522879
1
-3.31185																0
-2.83473																20
-2.3576																38
-1.88048																89
-1.40336																99
-0.926241																100
-0.44912																100
0.028002																100

## Sheet: Fig 1d
sample	plotgroup	conc_nM	octet	simulated	time_shifted
Fu2	Fu2_0.48_nM	0.48	0.19751	0	0
Fu2	Fu2_0.48_nM	0.48	0.474854	0	1			SPR Fu2 Langmuir Model 1:1 with mass transfer
Fu2	Fu2_0.48_nM	0.48	0.473877	0	2			Fu2	ka (1/Ms)	kd (1/s)	Rmax (RU)	kt (RU/(M*s))	RI (RU)	Conc of analyte	KA (1/M)	KD (M)	Req (RU)	kobs (1/s)	Chi2
Fu2	Fu2_0.48_nM	0.48	0.403564	0	3				739000	8.73e-05	24.6	2.58e+18			8470000000	1.18e-10			0.338
Fu2	Fu2_0.48_nM	0.48	0.50415	0	4			210120 RBD-biotin Fu Fc=2-1 - 7					0	4.8e-10			19.7	0.000442
Fu2	Fu2_0.48_nM	0.48	0.532471	0	5			210120 RBD-biotin Fu Fc=2-1 - 8					0	9.7e-10			21.9	0.000805
Fu2	Fu2_0.48_nM	0.48	0.334229	0	6			210120 RBD-biotin Fu Fc=2-1 - 9					0	1.95e-09			23.2	0.00153
Fu2	Fu2_0.48_nM	0.48	0.399658	0	7			210120 RBD-biotin F Fc=2-1 - 10					0	3.9e-09			23.9	0.00297
Fu2	Fu2_0.48_nM	0.48	0.193604	0	8			210120 RBD-biotin F Fc=2-1 - 11					0	7.8e-09			24.2	0.00585
Fu2	Fu2_0.48_nM	0.48	0.207275	0	9			210120 RBD-biotin F Fc=2-1 - 12					0	1.56e-08			24.4	0.0116
Fu2	Fu2_0.48_nM	0.48	0.208252	0	10			210120 RBD-biotin F Fc=2-1 - 13					0	3.12e-08			24.5	0.0232
Fu2	Fu2_0.48_nM	0.48	0.60083	0	11
Fu2	Fu2_0.48_nM	0.48	0.564697	0	12
Fu2	Fu2_0.48_nM	0.48	0.571533	-0.000545	13
Fu2	Fu2_0.48_nM	0.48	0.302979	0.00818	14
Fu2	Fu2_0.48_nM	0.48	0.573486	0.0168996	15
Fu2	Fu2_0.48_nM	0.48		0.0256164	16
Fu2	Fu2_0.48_nM	0.48		0.0343292	17
Fu2	Fu2_0.48_nM	0.48		0.0430382	18
Fu2	Fu2_0.48_nM	0.48		0.0517434	19
Fu2	Fu2_0.48_nM	0.48	1.2854	0.0604447	20
Fu2	Fu2_0.48_nM	0.48	1.36157	0.0691422	21
Fu2	Fu2_0.48_nM	0.48	0.91333	0.0778358	22
Fu2	Fu2_0.48_nM	0.48	1.01782	0.0865256	23
Fu2	Fu2_0.48_nM	0.48	0.937744	0.0952115	24
Fu2	Fu2_0.48_nM	0.48	0.943604	0.103894	25
Fu2	Fu2_0.48_nM	0.48	0.487549	0.112572	26
Fu2	Fu2_0.48_nM	0.48	0.606689	0.121246	27
Fu2	Fu2_0.48_nM	0.48	0.808838	0.129917	28
Fu2	Fu2_0.48_nM	0.48	0.482666	0.138584	29
Fu2	Fu2_0.48_nM	0.48	0.755127	0.147247	30
Fu2	Fu2_0.48_nM	0.48	0.412354	0.155906	31
Fu2	Fu2_0.48_nM	0.48	0.229736	0.164561	32
Fu2	Fu2_0.48_nM	0.48	0.259033	0.173213	33
Fu2	Fu2_0.48_nM	0.48	0.453369	0.18186	34
Fu2	Fu2_0.48_nM	0.48	0.305908	0.190504	35
Fu2	Fu2_0.48_nM	0.48	0.579346	0.199144	36
Fu2	Fu2_0.48_nM	0.48	0.399658	0.20778	37
Fu2	Fu2_0.48_nM	0.48	0.57251	0.216413	38
Fu2	Fu2_0.48_nM	0.48	0.500244	0.225041	39
Fu2	Fu2_0.48_nM	0.48	0.505127	0.233666	40
Fu2	Fu2_0.48_nM	0.48	0.783447	0.242287	41
Fu2	Fu2_0.48_nM	0.48	0.593018	0.250904	42
Fu2	Fu2_0.48_nM	0.48	0.518799	0.259517	43
Fu2	Fu2_0.48_nM	0.48	0.811768	0.268127	44
Fu2	Fu2_0.48_nM	0.48	0.773682	0.276732	45
Fu2	Fu2_0.48_nM	0.48	0.928955	0.285334	46
Fu2	Fu2_0.48_nM	0.48	1.00708	0.293932	47
Fu2	Fu2_0.48_nM	0.48	0.617432	0.302527	48
Fu2	Fu2_0.48_nM	0.48	0.881104	0.311117	49
Fu2	Fu2_0.48_nM	0.48	0.72876	0.319704	50
Fu2	Fu2_0.48_nM	0.48	0.618408	0.328287	51
Fu2	Fu2_0.48_nM	0.48	0.531494	0.336866	52
Fu2	Fu2_0.48_nM	0.48	0.855713	0.345441	53
Fu2	Fu2_0.48_nM	0.48	0.852783	0.354013	54
Fu2	Fu2_0.48_nM	0.48	0.508057	0.36258	55
Fu2	Fu2_0.48_nM	0.48	0.673096	0.371144	56
Fu2	Fu2_0.48_nM	0.48	0.636963	0.379704	57
Fu2	Fu2_0.48_nM	0.48	0.525635	0.388261	58
Fu2	Fu2_0.48_nM	0.48	0.871338	0.396813	59
Fu2	Fu2_0.48_nM	0.48	0.803955	0.405362	60
Fu2	Fu2_0.48_nM	0.48	1.02075	0.413907	61
Fu2	Fu2_0.48_nM	0.48	0.88501	0.422449	62
Fu2	Fu2_0.48_nM	0.48	0.912354	0.430986	63
Fu2	Fu2_0.48_nM	0.48	1.06763	0.43952	64
Fu2	Fu2_0.48_nM	0.48	0.995361	0.44805	65
Fu2	Fu2_0.48_nM	0.48	0.745361	0.456576	66
Fu2	Fu2_0.48_nM	0.48	0.929932	0.465098	67
Fu2	Fu2_0.48_nM	0.48	1.11157	0.473617	68
Fu2	Fu2_0.48_nM	0.48	1.34106	0.482132	69
Fu2	Fu2_0.48_nM	0.48	1.24829	0.490643	70
Fu2	Fu2_0.48_nM	0.48	0.908447	0.49915	71
Fu2	Fu2_0.48_nM	0.48	1.11353	0.507654	72
Fu2	Fu2_0.48_nM	0.48	1.27856	0.516154	73
Fu2	Fu2_0.48_nM	0.48	1.1311	0.52465	74
Fu2	Fu2_0.48_nM	0.48	1.0481	0.533142	75
Fu2	Fu2_0.48_nM	0.48	1.33325	0.541631	76
Fu2	Fu2_0.48_nM	0.48	1.16919	0.550116	77
Fu2	Fu2_0.48_nM	0.48	1.09985	0.558597	78
Fu2	Fu2_0.48_nM	0.48	0.909424	0.567074	79
Fu2	Fu2_0.48_nM	0.48	0.989502	0.575548	80
Fu2	Fu2_0.48_nM	0.48	1.37622	0.584017	81
Fu2	Fu2_0.48_nM	0.48	1.20532	0.592484	82
Fu2	Fu2_0.48_nM	0.48	1.32935	0.600946	83
Fu2	Fu2_0.48_nM	0.48	1.3147	0.609405	84
Fu2	Fu2_0.48_nM	0.48	1.37134	0.617859	85
Fu2	Fu2_0.48_nM	0.48	1.38892	0.626311	86
Fu2	Fu2_0.48_nM	0.48	1.23657	0.634758	87
Fu2	Fu2_0.48_nM	0.48	1.30591	0.643202	88
Fu2	Fu2_0.48_nM	0.48	1.32837	0.651641	89
Fu2	Fu2_0.48_nM	0.48	1.21802	0.660078	90
Fu2	Fu2_0.48_nM	0.48	1.38794	0.66851	91
Fu2	Fu2_0.48_nM	0.48	1.30786	0.676939	92
Fu2	Fu2_0.48_nM	0.48	1.14185	0.685364	93
Fu2	Fu2_0.48_nM	0.48	1.20923	0.693785	94
Fu2	Fu2_0.48_nM	0.48	1.6106	0.702203	95
Fu2	Fu2_0.48_nM	0.48	1.59302	0.710617	96
Fu2	Fu2_0.48_nM	0.48	1.40454	0.719027	97
Fu2	Fu2_0.48_nM	0.48	1.23071	0.727433	98
Fu2	Fu2_0.48_nM	0.48	1.61646	0.735836	99
Fu2	Fu2_0.48_nM	0.48	1.51392	0.744235	100
Fu2	Fu2_0.48_nM	0.48	1.44263	0.75263	101
Fu2	Fu2_0.48_nM	0.48	1.50903	0.761022	102
Fu2	Fu2_0.48_nM	0.48	1.61255	0.76941	103
Fu2	Fu2_0.48_nM	0.48	1.44165	0.777794	104
Fu2	Fu2_0.48_nM	0.48	1.427	0.786174	105
Fu2	Fu2_0.48_nM	0.48	1.78052	0.794551	106
Fu2	Fu2_0.48_nM	0.48	1.53052	0.802924	107
Fu2	Fu2_0.48_nM	0.48	1.69653	0.811294	108
Fu2	Fu2_0.48_nM	0.48	1.46216	0.819659	109
Fu2	Fu2_0.48_nM	0.48	1.72974	0.828021	110
Fu2	Fu2_0.48_nM	0.48	1.74048	0.836379	111
Fu2	Fu2_0.48_nM	0.48	1.6936	0.844734	112
Fu2	Fu2_0.48_nM	0.48	1.56177	0.853085	113
Fu2	Fu2_0.48_nM	0.48	1.45825	0.861432	114
Fu2	Fu2_0.48_nM	0.48	1.44263	0.869776	115
Fu2	Fu2_0.48_nM	0.48	1.79712	0.878115	116
Fu2	Fu2_0.48_nM	0.48	1.52954	0.886451	117
Fu2	Fu2_0.48_nM	0.48	1.57837	0.894784	118
Fu2	Fu2_0.48_nM	0.48	1.83521	0.903113	119
Fu2	Fu2_0.48_nM	0.48	1.38892	0.911438	120
Fu2	Fu2_0.48_nM	0.48	1.37622	0.919759	121
Fu2	Fu2_0.48_nM	0.48	1.6106	0.928077	122
Fu2	Fu2_0.48_nM	0.48	1.81079	0.936391	123
Fu2	Fu2_0.48_nM	0.48	1.4104	0.944701	124
Fu2	Fu2_0.48_nM	0.48	1.57446	0.953008	125
Fu2	Fu2_0.48_nM	0.48	1.70435	0.961311	126
Fu2	Fu2_0.48_nM	0.48	1.51294	0.96961	127
Fu2	Fu2_0.48_nM	0.48	1.52271	0.977906	128
Fu2	Fu2_0.48_nM	0.48	1.57935	0.986198	129
Fu2	Fu2_0.48_nM	0.48	1.63013	0.994487	130
Fu2	Fu2_0.48_nM	0.48	1.39087	1.00277	131
Fu2	Fu2_0.48_nM	0.48	1.66724	1.01105	132
Fu2	Fu2_0.48_nM	0.48	1.7229	1.01933	133
Fu2	Fu2_0.48_nM	0.48	1.54028	1.0276	134
Fu2	Fu2_0.48_nM	0.48	1.3938	1.03587	135
Fu2	Fu2_0.48_nM	0.48	1.63989	1.04414	136
Fu2	Fu2_0.48_nM	0.48	1.75903	1.0524	137
Fu2	Fu2_0.48_nM	0.48	1.82837	1.06066	138
Fu2	Fu2_0.48_nM	0.48	1.78052	1.06892	139
Fu2	Fu2_0.48_nM	0.48	1.84497	1.07717	140
Fu2	Fu2_0.48_nM	0.48	1.74634	1.08542	141
Fu2	Fu2_0.48_nM	0.48	1.68579	1.09366	142
Fu2	Fu2_0.48_nM	0.48	1.77856	1.1019	143
Fu2	Fu2_0.48_nM	0.48	1.77466	1.11014	144
Fu2	Fu2_0.48_nM	0.48	1.65552	1.11837	145
Fu2	Fu2_0.48_nM	0.48	1.78052	1.1266	146
Fu2	Fu2_0.48_nM	0.48	1.59009	1.13483	147
Fu2	Fu2_0.48_nM	0.48	1.76294	1.14305	148
Fu2	Fu2_0.48_nM	0.48	1.82251	1.15127	149
Fu2	Fu2_0.48_nM	0.48	1.78833	1.15949	150
Fu2	Fu2_0.48_nM	0.48	1.6311	1.1677	151
Fu2	Fu2_0.48_nM	0.48	1.82153	1.17591	152
Fu2	Fu2_0.48_nM	0.48	1.83228	1.18411	153
Fu2	Fu2_0.48_nM	0.48	2.0354	1.19231	154
Fu2	Fu2_0.48_nM	0.48	1.86841	1.20051	155
Fu2	Fu2_0.48_nM	0.48	1.7981	1.2087	156
Fu2	Fu2_0.48_nM	0.48	1.95044	1.21689	157
Fu2	Fu2_0.48_nM	0.48	1.90649	1.22508	158
Fu2	Fu2_0.48_nM	0.48	1.86548	1.23326	159
Fu2	Fu2_0.48_nM	0.48	1.81567	1.24144	160
Fu2	Fu2_0.48_nM	0.48	1.92407	1.24962	161
Fu2	Fu2_0.48_nM	0.48	1.73364	1.25779	162
Fu2	Fu2_0.48_nM	0.48	1.96802	1.26596	163
Fu2	Fu2_0.48_nM	0.48	2.02563	1.27412	164
Fu2	Fu2_0.48_nM	0.48	2.14478	1.28228	165
Fu2	Fu2_0.48_nM	0.48	2.14282	1.29044	166
Fu2	Fu2_0.48_nM	0.48	1.85962	1.29859	167
Fu2	Fu2_0.48_nM	0.48	1.96997	1.30674	168
Fu2	Fu2_0.48_nM	0.48	1.93872	1.31489	169
Fu2	Fu2_0.48_nM	0.48	2.10278	1.32303	170
Fu2	Fu2_0.48_nM	0.48	2.29028	1.33117	171
Fu2	Fu2_0.48_nM	0.48	2.18188	1.33931	172
Fu2	Fu2_0.48_nM	0.48	2.08521	1.34744	173
Fu2	Fu2_0.48_nM	0.48	1.97485	1.35557	174
Fu2	Fu2_0.48_nM	0.48	2.09888	1.3637	175
Fu2	Fu2_0.48_nM	0.48	2.11938	1.37182	176
Fu2	Fu2_0.48_nM	0.48	1.87915	1.37994	177
Fu2	Fu2_0.48_nM	0.48	1.99536	1.38805	178
Fu2	Fu2_0.48_nM	0.48	2.21021	1.39616	179
Fu2	Fu2_0.48_nM	0.48	2.44165	1.40427	180
Fu2	Fu2_0.48_nM	0.48	2.27271	1.41237	181
Fu2	Fu2_0.48_nM	0.48	2.31958	1.42047	182
Fu2	Fu2_0.48_nM	0.48	2.39966	1.42857	183
Fu2	Fu2_0.48_nM	0.48	2.16431	1.43666	184
Fu2	Fu2_0.48_nM	0.48	2.10767	1.44475	185
Fu2	Fu2_0.48_nM	0.48	2.12427	1.45284	186
Fu2	Fu2_0.48_nM	0.48	2.42896	1.46092	187
Fu2	Fu2_0.48_nM	0.48	2.34888	1.469	188
Fu2	Fu2_0.48_nM	0.48	2.14575	1.47707	189
Fu2	Fu2_0.48_nM	0.48	2.2395	1.48514	190
Fu2	Fu2_0.48_nM	0.48	2.31665	1.49321	191
Fu2	Fu2_0.48_nM	0.48	2.3147	1.50128	192
Fu2	Fu2_0.48_nM	0.48	2.08423	1.50934	193
Fu2	Fu2_0.48_nM	0.48	1.94165	1.51023	194
Fu2	Fu2_0.48_nM	0.48		1.5101	195
Fu2	Fu2_0.48_nM	0.48		1.50996	196
Fu2	Fu2_0.48_nM	0.48		1.50983	197
Fu2	Fu2_0.48_nM	0.48		1.5097	198
Fu2	Fu2_0.48_nM	0.48		1.50957	199
Fu2	Fu2_0.48_nM	0.48		1.50944	200
Fu2	Fu2_0.48_nM	0.48	2.5647	1.50931	201
Fu2	Fu2_0.48_nM	0.48	2.33423	1.50917	202
Fu2	Fu2_0.48_nM	0.48	2.51294	1.50904	203
Fu2	Fu2_0.48_nM	0.48	2.23071	1.50891	204
Fu2	Fu2_0.48_nM	0.48	2.37134	1.50878	205
Fu2	Fu2_0.48_nM	0.48	2.40649	1.50865	206
Fu2	Fu2_0.48_nM	0.48	2.46802	1.50851	207
Fu2	Fu2_0.48_nM	0.48	2.2854	1.50838	208
Fu2	Fu2_0.48_nM	0.48	2.24341	1.50825	209
Fu2	Fu2_0.48_nM	0.48	1.95532	1.50812	210
Fu2	Fu2_0.48_nM	0.48	2.05493	1.50799	211
Fu2	Fu2_0.48_nM	0.48	2.14575	1.50786	212
Fu2	Fu2_0.48_nM	0.48	2.01685	1.50772	213
Fu2	Fu2_0.48_nM	0.48	2.23364	1.50759	214
Fu2	Fu2_0.48_nM	0.48	2.21802	1.50746	215
Fu2	Fu2_0.48_nM	0.48	2.43384	1.50733	216
Fu2	Fu2_0.48_nM	0.48	2.10571	1.5072	217
Fu2	Fu2_0.48_nM	0.48	1.94263	1.50707	218
Fu2	Fu2_0.48_nM	0.48	2.06665	1.50694	219
Fu2	Fu2_0.48_nM	0.48	2.26196	1.5068	220
Fu2	Fu2_0.48_nM	0.48	2.04907	1.50667	221
Fu2	Fu2_0.48_nM	0.48	2.19751	1.50654	222
Fu2	Fu2_0.48_nM	0.48	2.09399	1.50641	223
Fu2	Fu2_0.48_nM	0.48	2.14282	1.50628	224
Fu2	Fu2_0.48_nM	0.48	2.31079	1.50615	225
Fu2	Fu2_0.48_nM	0.48	2.18286	1.50601	226
Fu2	Fu2_0.48_nM	0.48	1.88306	1.50588	227
Fu2	Fu2_0.48_nM	0.48	1.91919	1.50575	228
Fu2	Fu2_0.48_nM	0.48	1.8606	1.50562	229
Fu2	Fu2_0.48_nM	0.48	1.81177	1.50549	230
Fu2	Fu2_0.48_nM	0.48	2.19263	1.50536	231
Fu2	Fu2_0.48_nM	0.48	2.07837	1.50523	232
Fu2	Fu2_0.48_nM	0.48	1.8479	1.50509	233
Fu2	Fu2_0.48_nM	0.48	2.13989	1.50496	234
Fu2	Fu2_0.48_nM	0.48	2.03052	1.50483	235
Fu2	Fu2_0.48_nM	0.48	1.86548	1.5047	236
Fu2	Fu2_0.48_nM	0.48	2.1731	1.50457	237
Fu2	Fu2_0.48_nM	0.48	1.99341	1.50444	238
Fu2	Fu2_0.48_nM	0.48	2.06274	1.50431	239
Fu2	Fu2_0.48_nM	0.48	2.14575	1.50417	240
Fu2	Fu2_0.48_nM	0.48	2.45532	1.50404	241
Fu2	Fu2_0.48_nM	0.48	2.22681	1.50391	242
Fu2	Fu2_0.48_nM	0.48	2.21216	1.50378	243
Fu2	Fu2_0.48_nM	0.48	2.21509	1.50365	244
Fu2	Fu2_0.48_nM	0.48	1.8772	1.50352	245
Fu2	Fu2_0.48_nM	0.48	2.06567	1.50339	246
Fu2	Fu2_0.48_nM	0.48	2.31177	1.50326	247
Fu2	Fu2_0.48_nM	0.48	2.29126	1.50312	248
Fu2	Fu2_0.48_nM	0.48	2.02173	1.50299	249
Fu2	Fu2_0.48_nM	0.48	2.26587	1.50286	250
Fu2	Fu2_0.48_nM	0.48	2.24341	1.50273	251
Fu2	Fu2_0.48_nM	0.48	2.20044	1.5026	252
Fu2	Fu2_0.48_nM	0.48	2.19849	1.50247	253
Fu2	Fu2_0.48_nM	0.48	1.86157	1.50234	254
Fu2	Fu2_0.48_nM	0.48	2.18384	1.50221	255
Fu2	Fu2_0.48_nM	0.48	1.83032	1.50208	256
Fu2	Fu2_0.48_nM	0.48	1.92114	1.50194	257
Fu2	Fu2_0.48_nM	0.48	1.91235	1.50181	258
Fu2	Fu2_0.48_nM	0.48	2.17798	1.50168	259
Fu2	Fu2_0.48_nM	0.48	2.21997	1.50155	260
Fu2	Fu2_0.48_nM	0.48	2.10669	1.50142	261
Fu2	Fu2_0.48_nM	0.48	1.99146	1.50129	262
Fu2	Fu2_0.48_nM	0.48	2.11548	1.50116	263
Fu2	Fu2_0.48_nM	0.48	2.30298	1.50103	264
Fu2	Fu2_0.48_nM	0.48	2.29419	1.5009	265
Fu2	Fu2_0.48_nM	0.48	2.18188	1.50076	266
Fu2	Fu2_0.48_nM	0.48	2.16821	1.50063	267
Fu2	Fu2_0.48_nM	0.48	1.94458	1.5005	268
Fu2	Fu2_0.48_nM	0.48	2.10767	1.50037	269
Fu2	Fu2_0.48_nM	0.48	1.96704	1.50024	270
Fu2	Fu2_0.48_nM	0.48	1.86938	1.50011	271
Fu2	Fu2_0.48_nM	0.48	2.14478	1.49998	272
Fu2	Fu2_0.48_nM	0.48	1.86646	1.49985	273
Fu2	Fu2_0.48_nM	0.48	1.9104	1.49972	274
Fu2	Fu2_0.48_nM	0.48	2.14185	1.49959	275
Fu2	Fu2_0.48_nM	0.48	2.1731	1.49946	276
Fu2	Fu2_0.48_nM	0.48	2.17993	1.49932	277
Fu2	Fu2_0.48_nM	0.48	2.26978	1.49919	278
Fu2	Fu2_0.48_nM	0.48	2.24536	1.49906	279
Fu2	Fu2_0.48_nM	0.48	2.05591	1.49893	280
Fu2	Fu2_0.48_nM	0.48	2.31958	1.4988	281
Fu2	Fu2_0.48_nM	0.48	2.05103	1.49867	282
Fu2	Fu2_0.48_nM	0.48	2.01782	1.49854	283
Fu2	Fu2_0.48_nM	0.48	2.09888	1.49841	284
Fu2	Fu2_0.48_nM	0.48	1.95435	1.49828	285
Fu2	Fu2_0.48_nM	0.48	2.36255	1.49815	286
Fu2	Fu2_0.48_nM	0.48	2.43579	1.49802	287
Fu2	Fu2_0.48_nM	0.48	2.34595	1.49789	288
Fu2	Fu2_0.48_nM	0.48	2.25024	1.49775	289
Fu2	Fu2_0.48_nM	0.48	1.76587	1.49762	290
Fu2	Fu2_0.48_nM	0.48	1.81079	1.49749	291
Fu2	Fu2_0.48_nM	0.48	2.04126	1.49736	292
Fu2	Fu2_0.48_nM	0.48	2.19849	1.49723	293
Fu2	Fu2_0.48_nM	0.48	2.2063	1.4971	294
Fu2	Fu2_0.48_nM	0.48	2.06079	1.49697	295
Fu2	Fu2_0.48_nM	0.48	1.94263	1.49684	296
Fu2	Fu2_0.48_nM	0.48	2.16431	1.49671	297
Fu2	Fu2_0.48_nM	0.48	2.34692	1.49658	298
Fu2	Fu2_0.48_nM	0.48	2.31177	1.49645	299
Fu2	Fu2_0.48_nM	0.48	2.01489	1.49632	300
Fu2	Fu2_0.48_nM	0.48	1.97192	1.49619	301
Fu2	Fu2_0.48_nM	0.48	2.09888	1.49606	302
Fu2	Fu2_0.48_nM	0.48	1.86548	1.49592	303
Fu2	Fu2_0.48_nM	0.48	1.80786	1.49579	304
Fu2	Fu2_0.48_nM	0.48	1.93384	1.49566	305
Fu2	Fu2_0.48_nM	0.48	2.21606	1.49553	306
Fu2	Fu2_0.48_nM	0.48	2.17407	1.4954	307
Fu2	Fu2_0.48_nM	0.48	2.19849	1.49527	308
Fu2	Fu2_0.48_nM	0.48	1.77173	1.49514	309
Fu2	Fu2_0.48_nM	0.48	1.84106	1.49501	310
Fu2	Fu2_0.48_nM	0.48	1.95825	1.49488	311
Fu2	Fu2_0.48_nM	0.48	1.79712	1.49475	312
Fu2	Fu2_0.48_nM	0.48	2.1272	1.49462	313
Fu2	Fu2_0.48_nM	0.48	2.09399	1.49449	314
Fu2	Fu2_0.48_nM	0.48	2.00024	1.49436	315
Fu2	Fu2_0.48_nM	0.48	2.03247	1.49423	316
Fu2	Fu2_0.48_nM	0.48	2.13013	1.4941	317
Fu2	Fu2_0.48_nM	0.48	2.25317	1.49397	318
Fu2	Fu2_0.48_nM	0.48	2.00122	1.49384	319
Fu2	Fu2_0.48_nM	0.48	2.01392	1.49371	320
Fu2	Fu2_0.48_nM	0.48	2.04712	1.49358	321
Fu2	Fu2_0.48_nM	0.48	2.10083	1.49345	322
Fu2	Fu2_0.48_nM	0.48	2.24927	1.49332	323
Fu2	Fu2_0.48_nM	0.48	2.13696	1.49318	324
Fu2	Fu2_0.48_nM	0.48	1.93384	1.49305	325
Fu2	Fu2_0.48_nM	0.48	2.01782	1.49292	326
Fu2	Fu2_0.48_nM	0.48	2.08423	1.49279	327
Fu2	Fu2_0.48_nM	0.48	2.02661	1.49266	328
Fu2	Fu2_0.48_nM	0.48	1.93774	1.49253	329
Fu2	Fu2_0.48_nM	0.48	2.12134	1.4924	330
Fu2	Fu2_0.48_nM	0.48	2.04224	1.49227	331
Fu2	Fu2_0.48_nM	0.48	1.98853	1.49214	332
Fu2	Fu2_0.48_nM	0.48	2.16431	1.49201	333
Fu2	Fu2_0.48_nM	0.48	2.05981	1.49188	334
Fu2	Fu2_0.48_nM	0.48	2.08423	1.49175	335
Fu2	Fu2_0.48_nM	0.48	1.90649	1.49162	336
Fu2	Fu2_0.48_nM	0.48	2.0022	1.49149	337
Fu2	Fu2_0.48_nM	0.48	1.85669	1.49136	338
Fu2	Fu2_0.48_nM	0.48	1.89478	1.49123	339
Fu2	Fu2_0.48_nM	0.48	2.04907	1.4911	340
Fu2	Fu2_0.48_nM	0.48	2.04224	1.49097	341
Fu2	Fu2_0.48_nM	0.48	1.99634	1.49084	342
Fu2	Fu2_0.48_nM	0.48	1.81372	1.49071	343
Fu2	Fu2_0.48_nM	0.48	1.78638	1.49058	344
Fu2	Fu2_0.48_nM	0.48	1.85474	1.49045	345
Fu2	Fu2_0.48_nM	0.48	1.5686	1.49032	346
Fu2	Fu2_0.48_nM	0.48	1.80005	1.49019	347
Fu2	Fu2_0.48_nM	0.48	1.92798	1.49006	348
Fu2	Fu2_0.48_nM	0.48	1.90552	1.48993	349
Fu2	Fu2_0.48_nM	0.48	1.8811	1.4898	350
Fu2	Fu2_0.48_nM	0.48	1.92114	1.48967	351
Fu2	Fu2_0.48_nM	0.48	1.90747	1.48954	352
Fu2	Fu2_0.48_nM	0.48	1.68872	1.48941	353
Fu2	Fu2_0.48_nM	0.48	2.06274	1.48928	354
Fu2	Fu2_0.48_nM	0.48	1.62622	1.48915	355
Fu2	Fu2_0.48_nM	0.48	1.86743	1.48902	356
Fu2	Fu2_0.48_nM	0.48	1.88892	1.48889	357
Fu2	Fu2_0.48_nM	0.48	1.8811	1.48876	358
Fu2	Fu2_0.48_nM	0.48	1.79907	1.48863	359
Fu2	Fu2_0.48_nM	0.48	1.81177	1.4885	360
Fu2	Fu2_0.48_nM	0.48	2.16626	1.48837	361
Fu2	Fu2_0.48_nM	0.48	1.96606	1.48824	362
Fu2	Fu2_0.48_nM	0.48	1.78345	1.48811	363
Fu2	Fu2_0.48_nM	0.48	1.59204	1.48798	364
Fu2	Fu2_0.48_nM	0.48	2.03833	1.48785	365
Fu2	Fu2_0.48_nM	0.48	1.99048	1.48772	366
Fu2	Fu2_0.48_nM	0.48	2.20142	1.48759	367
Fu2	Fu2_0.48_nM	0.48	2.19653	1.48746	368
Fu2	Fu2_0.48_nM	0.48	2.20239	1.48733	369
Fu2	Fu2_0.48_nM	0.48	2.21802	1.4872	370
Fu2	Fu2_0.48_nM	0.48	2.16431	1.48707	371
Fu2	Fu2_0.48_nM	0.48	1.82837	1.48694	372
Fu2	Fu2_0.48_nM	0.48	2.01978	1.48681	373
Fu2	Fu2_0.48_nM	0.48	1.71216	1.48668	374
Fu2	Fu2_0.48_nM	0.48	1.75513	1.48655	375
Fu2	Fu2_0.48_nM	0.48	1.6438	1.48642	376
Fu2	Fu2_0.48_nM	0.48	1.93774	1.48629	377
Fu2	Fu2_0.48_nM	0.48	1.73462	1.48616	378
Fu2	Fu2_0.48_nM	0.48	1.97876	1.48603	379
Fu2	Fu2_0.48_nM	0.48	1.95923	1.4859	380
Fu2	Fu2_0.48_nM	0.48	1.99146	1.48577	381
Fu2	Fu2_0.48_nM	0.48	1.81177	1.48564	382
Fu2	Fu2_0.48_nM	0.48	1.76782	1.48551	383
Fu2	Fu2_0.48_nM	0.48	2.07642	1.48538	384
Fu2	Fu2_0.48_nM	0.48	1.90161	1.48525	385
Fu2	Fu2_0.48_nM	0.48	1.96118	1.48512	386
Fu2	Fu2_0.48_nM	0.48	1.86548	1.485	387
Fu2	Fu2_0.48_nM	0.48	1.93384	1.48487	388
Fu2	Fu2_0.48_nM	0.48	2.04712	1.48474	389
Fu2	Fu2_0.48_nM	0.48	2.02271	1.48461	390
Fu2	Fu2_0.48_nM	0.48	2.13989	1.48448	391
Fu2	Fu2_0.48_nM	0.48	2.06274	1.48435	392
Fu2	Fu2_0.48_nM	0.48	2.10083	1.48422	393
Fu2	Fu2_0.48_nM	0.48	1.89478	1.48409	394
Fu2	Fu2_0.48_nM	0.48	1.98657	1.48396	395
Fu2	Fu2_0.48_nM	0.48	1.73853	1.48383	396
Fu2	Fu2_0.48_nM	0.48	1.76099	1.4837	397
Fu2	Fu2_0.48_nM	0.48	2.02954	1.48357	398
Fu2	Fu2_0.48_nM	0.48	1.84204	1.48344	399
Fu2	Fu2_0.48_nM	0.48	1.61157	1.48331	400
Fu2	Fu2_0.48_nM	0.48	1.74048	1.48318	401
Fu2	Fu2_0.48_nM	0.48	1.83325	1.48305	402
Fu2	Fu2_0.48_nM	0.48	1.94946	1.48292	403
Fu2	Fu2_0.48_nM	0.48	2.1311	1.48279	404
Fu2	Fu2_0.48_nM	0.48	2.10181	1.48266	405
Fu2	Fu2_0.48_nM	0.48	2.02856	1.48253	406
Fu2	Fu2_0.48_nM	0.48	2.02466	1.4824	407
Fu2	Fu2_0.48_nM	0.48	2.0481	1.48228	408
Fu2	Fu2_0.48_nM	0.48	1.84692	1.48215	409
Fu2	Fu2_0.48_nM	0.48	1.82544	1.48202	410
Fu2	Fu2_0.48_nM	0.48	2.17798	1.48189	411
Fu2	Fu2_0.48_nM	0.48	1.96021	1.48176	412
Fu2	Fu2_0.48_nM	0.48	1.87524	1.48163	413
Fu2	Fu2_0.48_nM	0.48	2.07446	1.4815	414
Fu2	Fu2_0.48_nM	0.48	2.10181	1.48137	415
Fu2	Fu2_0.48_nM	0.48	2.23657	1.48124	416
Fu2	Fu2_0.48_nM	0.48	1.66724	1.48111	417
Fu2	Fu2_0.48_nM	0.48	1.99634	1.48098	418
Fu2	Fu2_0.48_nM	0.48	2.26685	1.48085	419
Fu2	Fu2_0.48_nM	0.48	1.89868	1.48072	420
Fu2	Fu2_0.48_nM	0.48	2.0647	1.48059	421
Fu2	Fu2_0.48_nM	0.48	2.07251	1.48046	422
Fu2	Fu2_0.48_nM	0.48	1.82837	1.48034	423
Fu2	Fu2_0.48_nM	0.48	1.97388	1.48021	424
Fu2	Fu2_0.48_nM	0.48	2.29712	1.48008	425
Fu2	Fu2_0.48_nM	0.48	2.18091	1.47995	426
Fu2	Fu2_0.48_nM	0.48	2.23267	1.47982	427
Fu2	Fu2_0.48_nM	0.48	1.96313	1.47969	428
Fu2	Fu2_0.48_nM	0.48	2.15552	1.47956	429
Fu2	Fu2_0.48_nM	0.48	2.11938	1.47943	430
Fu2	Fu2_0.48_nM	0.48	2.11938	1.4793	431
Fu2	Fu2_0.48_nM	0.48	1.92896	1.47917	432
Fu2	Fu2_0.48_nM	0.48	2.04126	1.47904	433
Fu2	Fu2_0.48_nM	0.48	2.0647	1.47891	434
Fu2	Fu2_0.48_nM	0.48	1.7854	1.47879	435
Fu2	Fu2_0.48_nM	0.48	1.68481	1.47866	436
Fu2	Fu2_0.48_nM	0.48	1.62622	1.47853	437
Fu2	Fu2_0.48_nM	0.48	1.74829	1.4784	438
Fu2	Fu2_0.48_nM	0.48	1.91528	1.47827	439
Fu2	Fu2_0.48_nM	0.48	1.84497	1.47814	440
Fu2	Fu2_0.48_nM	0.48	1.91431	1.47801	441
Fu2	Fu2_0.48_nM	0.48	1.79517	1.47788	442
Fu2	Fu2_0.48_nM	0.48	1.80493	1.47775	443
Fu2	Fu2_0.48_nM	0.48	1.75708	1.47762	444
Fu2	Fu2_0.48_nM	0.48	1.62915	1.47749	445
Fu2	Fu2_0.48_nM	0.48	1.77075	1.47737	446
Fu2	Fu2_0.48_nM	0.48	2.00122	1.47724	447
Fu2	Fu2_0.48_nM	0.48	1.7688	1.47711	448
Fu2	Fu2_0.48_nM	0.48	2.12427	1.47698	449
Fu2	Fu2_0.48_nM	0.48	1.94946	1.47685	450
Fu2	Fu2_0.48_nM	0.48	1.93774	1.47672	451
Fu2	Fu2_0.48_nM	0.48	1.98755	1.47659	452
Fu2	Fu2_0.48_nM	0.48	1.93677	1.47646	453
Fu2	Fu2_0.48_nM	0.48	1.88403	1.47633	454
Fu2	Fu2_0.48_nM	0.48	2.07739	1.47621	455
Fu2	Fu2_0.48_nM	0.48	2.03052	1.47608	456
Fu2	Fu2_0.48_nM	0.48	1.91138	1.47595	457
Fu2	Fu2_0.48_nM	0.48	1.98169	1.47582	458
Fu2	Fu2_0.48_nM	0.48	1.68188	1.47569	459
Fu2	Fu2_0.48_nM	0.48	1.76294	1.47556	460
Fu2	Fu2_0.48_nM	0.48	1.82446	1.47543	461
Fu2	Fu2_0.48_nM	0.48	1.75806	1.4753	462
Fu2	Fu2_0.48_nM	0.48	1.7688	1.47518	463
Fu2	Fu2_0.48_nM	0.48	1.68872	1.47505	464
Fu2	Fu2_0.48_nM	0.48	1.77563	1.47492	465
Fu2	Fu2_0.48_nM	0.48	1.68286	1.47479	466
Fu2	Fu2_0.48_nM	0.48	1.90747	1.47466	467
Fu2	Fu2_0.48_nM	0.48	1.91431	1.47453	468
Fu2	Fu2_0.48_nM	0.48	1.87622	1.4744	469
Fu2	Fu2_0.48_nM	0.48	1.95435	1.47427	470
Fu2	Fu2_0.48_nM	0.48	1.76001	1.47415	471
Fu2	Fu2_0.48_nM	0.48	1.43872	1.47402	472
Fu2	Fu2_0.48_nM	0.48	1.45825	1.47389	473
Fu2	Fu2_0.48_nM	0.48	1.58813	1.47376	474
Fu2	Fu2_0.48_nM	0.48	1.81567	1.47363	475
Fu2	Fu2_0.48_nM	0.48	1.7981	1.4735	476
Fu2	Fu2_0.48_nM	0.48	2.05493	1.47337	477
Fu2	Fu2_0.48_nM	0.48	1.9436	1.47324	478
Fu2	Fu2_0.48_nM	0.48	1.9729	1.47312	479
Fu2	Fu2_0.48_nM	0.48	1.47974	1.47299	480
Fu2	Fu2_0.48_nM	0.48	1.69165	1.47286	481
Fu2	Fu2_0.48_nM	0.48	1.62817	1.47273	482
Fu2	Fu2_0.48_nM	0.48	1.88989	1.4726	483
Fu2	Fu2_0.48_nM	0.48	1.62524	1.47247	484
Fu2	Fu2_0.48_nM	0.48	1.44653	1.47234	485
Fu2	Fu2_0.48_nM	0.48	1.49438	1.47222	486
Fu2	Fu2_0.48_nM	0.48	1.48657	1.47209	487
Fu2	Fu2_0.48_nM	0.48	1.62817	1.47196	488
Fu2	Fu2_0.48_nM	0.48	1.63208	1.47183	489
Fu2	Fu2_0.48_nM	0.48	1.79517	1.4717	490
Fu2	Fu2_0.48_nM	0.48	2.0022	1.47157	491
Fu2	Fu2_0.48_nM	0.48	1.94751	1.47145	492
Fu2	Fu2_0.48_nM	0.48	1.88403	1.47132	493
Fu2	Fu2_0.48_nM	0.48	1.77661	1.47119	494
Fu2	Fu2_0.48_nM	0.48	1.82739	1.47106	495
Fu2	Fu2_0.48_nM	0.48	1.83032	1.47093	496
Fu2	Fu2_0.48_nM	0.48	1.70239	1.4708	497
Fu2	Fu2_0.48_nM	0.48	1.93872	1.47067	498
Fu2	Fu2_0.48_nM	0.48	2.0481	1.47055	499
Fu2	Fu2_0.48_nM	0.48	1.8313	1.47042	500
Fu2	Fu2_0.48_nM	0.48	1.86353	1.47029	501
Fu2	Fu2_0.48_nM	0.48	1.85962	1.47016	502
Fu2	Fu2_0.48_nM	0.48	1.85181	1.47003	503
Fu2	Fu2_0.48_nM	0.48	1.99341	1.4699	504
Fu2	Fu2_0.48_nM	0.48	2.14966	1.46978	505
Fu2	Fu2_0.48_nM	0.48	1.99731	1.46965	506
Fu2	Fu2_0.48_nM	0.48	2.05005	1.46952	507
Fu2	Fu2_0.48_nM	0.48	1.92896	1.46939	508
Fu2	Fu2_0.48_nM	0.48	1.84692	1.46926	509
Fu2	Fu2_0.48_nM	0.48	1.83032	1.46913	510
Fu2	Fu2_0.48_nM	0.48	1.82153	1.46901	511
Fu2	Fu2_0.48_nM	0.48	2.08716	1.46888	512
Fu2	Fu2_0.48_nM	0.48	1.68774	1.46875	513
Fu2	Fu2_0.48_nM	0.48	1.88403	1.46862	514
Fu2	Fu2_0.48_nM	0.48	1.76978	1.46849	515
Fu2	Fu2_0.48_nM	0.48	1.87036	1.46837	516
Fu2	Fu2_0.48_nM	0.48	1.67603	1.46824	517
Fu2	Fu2_0.48_nM	0.48	1.92114	1.46811	518
Fu2	Fu2_0.48_nM	0.48	1.93579	1.46798	519
Fu2	Fu2_0.48_nM	0.48	1.81958	1.46785	520
Fu2	Fu2_0.48_nM	0.48	1.71997	1.46772	521
Fu2	Fu2_0.48_nM	0.48	1.84204	1.4676	522
Fu2	Fu2_0.48_nM	0.48	1.77368	1.46747	523
Fu2	Fu2_0.48_nM	0.48	1.96899	1.46734	524
Fu2	Fu2_0.48_nM	0.48	1.94751	1.46721	525
Fu2	Fu2_0.48_nM	0.48	2.05786	1.46708	526
Fu2	Fu2_0.48_nM	0.48	1.82544	1.46696	527
Fu2	Fu2_0.48_nM	0.48	1.88501	1.46683	528
Fu2	Fu2_0.48_nM	0.48	1.80688	1.4667	529
Fu2	Fu2_0.48_nM	0.48	1.63989	1.46657	530
Fu2	Fu2_0.48_nM	0.48	1.55298	1.46644	531
Fu2	Fu2_0.48_nM	0.48	1.76099	1.46632	532
Fu2	Fu2_0.48_nM	0.48	1.76978	1.46619	533
Fu2	Fu2_0.48_nM	0.48	1.6311	1.46606	534
Fu2	Fu2_0.48_nM	0.48	1.98267	1.46593	535
Fu2	Fu2_0.48_nM	0.48	1.99634	1.4658	536
Fu2	Fu2_0.48_nM	0.48	1.80103	1.46568	537
Fu2	Fu2_0.48_nM	0.48	1.89771	1.46555	538
Fu2	Fu2_0.48_nM	0.48	1.89185	1.46542	539
Fu2	Fu2_0.48_nM	0.48	2.04126	1.46529	540
Fu2	Fu2_0.48_nM	0.48	2.15942	1.46516	541
Fu2	Fu2_0.48_nM	0.48	1.94556	1.46504	542
Fu2	Fu2_0.48_nM	0.48	1.53833	1.46491	543
Fu2	Fu2_0.48_nM	0.48	1.8479	1.46478	544
Fu2	Fu2_0.48_nM	0.48	1.9231	1.46465	545
Fu2	Fu2_0.48_nM	0.48	1.73462	1.46452	546
Fu2	Fu2_0.48_nM	0.48	1.7688	1.4644	547
Fu2	Fu2_0.48_nM	0.48	1.93579	1.46427	548
Fu2	Fu2_0.48_nM	0.48	1.87231	1.46414	549
Fu2	Fu2_0.48_nM	0.48	1.77075	1.46401	550
Fu2	Fu2_0.48_nM	0.48	1.82642	1.46389	551
Fu2	Fu2_0.48_nM	0.48	1.87427	1.46376	552
Fu2	Fu2_0.48_nM	0.48	1.79321	1.46363	553
Fu2	Fu2_0.48_nM	0.48	2.01587	1.4635	554
Fu2	Fu2_0.48_nM	0.48	2.07544	1.46337	555
Fu2	Fu2_0.48_nM	0.48	2.15845	1.46325	556
Fu2	Fu2_0.48_nM	0.48	2.02368	1.46312	557
Fu2	Fu2_0.48_nM	0.48	2.03442	1.46299	558
Fu2	Fu2_0.48_nM	0.48	1.78345	1.46286	559
Fu2	Fu2_0.48_nM	0.48	2.18188	1.46274	560
Fu2	Fu2_0.48_nM	0.48	2.17114	1.46261	561
Fu2	Fu2_0.48_nM	0.48	2.12622	1.46248	562
Fu2	Fu2_0.48_nM	0.48	1.95044	1.46235	563
Fu2	Fu2_0.48_nM	0.48	1.96704	1.46223	564
Fu2	Fu2_0.48_nM	0.48	2.04614	1.4621	565
Fu2	Fu2_0.48_nM	0.48	1.91431	1.46197	566
Fu2	Fu2_0.48_nM	0.48	1.89185	1.46184	567
Fu2	Fu2_0.48_nM	0.48	1.99243	1.46171	568
Fu2	Fu2_0.48_nM	0.48	1.99341	1.46159	569
Fu2	Fu2_0.48_nM	0.48	2.11646	1.46146	570
Fu2	Fu2_0.48_nM	0.48	2.07642	1.46133	571
Fu2	Fu2_0.48_nM	0.48	2.11646	1.4612	572
Fu2	Fu2_0.48_nM	0.48	2.1604	1.46108	573
Fu2	Fu2_0.48_nM	0.48	1.8645	1.46095	574
Fu2	Fu2_0.48_nM	0.48	2.03052	1.46082	575
Fu2	Fu2_0.48_nM	0.48	1.85962	1.46069	576
Fu2	Fu2_0.48_nM	0.48	2.14966	1.46057	577
Fu2	Fu2_0.48_nM	0.48	2.29712	1.46044	578
Fu2	Fu2_0.48_nM	0.48	1.97192	1.46031	579
Fu2	Fu2_0.48_nM	0.48	1.927	1.46018	580
Fu2	Fu2_0.48_nM	0.48	1.81567	1.46006	581
Fu2	Fu2_0.48_nM	0.48	1.81079	1.45993	582
Fu2	Fu2_0.48_nM	0.48	2.13403	1.4598	583
Fu2	Fu2_0.48_nM	0.48	2.03149	1.45967	584
Fu2	Fu2_0.48_nM	0.48	1.79321	1.45955	585
Fu2	Fu2_0.48_nM	0.48	1.74536	1.45942	586
Fu2	Fu2_0.48_nM	0.48	1.95239	1.45929	587
Fu2	Fu2_0.48_nM	0.48	1.71509	1.45916	588
Fu2	Fu2_0.48_nM	0.48	1.83716	1.45904	589
Fu2	Fu2_0.48_nM	0.48	1.95337	1.45891	590
Fu2	Fu2_0.48_nM	0.48	1.99243	1.45878	591
Fu2	Fu2_0.48_nM	0.48	2.21899	1.45866	592
Fu2	Fu2_0.48_nM	0.48	2.24438	1.45853	593
Fu2	Fu2_0.48_nM	0.48	1.98364	1.4584	594
Fu2	Fu2_0.48_nM	0.48	1.84399	1.45827	595
Fu2	Fu2_0.48_nM	0.48	2.02563	1.45815	596
Fu2	Fu2_0.48_nM	0.48	2.20142	1.45802	597
Fu2	Fu2_0.48_nM	0.48	2.21118	1.45789	598
Fu2	Fu2_0.48_nM	0.48	2.18579	1.45776	599
Fu2	Fu2_0.48_nM	0.48	2.03735	1.45764	600
Fu2	Fu2_0.48_nM	0.48	2.07446	1.45751	601
Fu2	Fu2_0.48_nM	0.48	2.26392	1.45738	602
Fu2	Fu2_0.48_nM	0.48	2.16138	1.45726	603
Fu2	Fu2_0.48_nM	0.48	1.87134	1.45713	604
Fu2	Fu2_0.48_nM	0.48	2.14673	1.457	605
Fu2	Fu2_0.48_nM	0.48	1.98657	1.45687	606
Fu2	Fu2_0.48_nM	0.48	2.16431	1.45675	607
Fu2	Fu2_0.48_nM	0.48	2.44263	1.45662	608
Fu2	Fu2_0.48_nM	0.48	2.00317	1.45649	609
Fu2	Fu2_0.48_nM	0.48	2.06567	1.45636	610
Fu2	Fu2_0.48_nM	0.48	1.91626	1.45624	611
Fu2	Fu2_0.48_nM	0.48	2.17114	1.45611	612
Fu2	Fu2_0.48_nM	0.48	2.39478	1.45598	613
Fu2	Fu2_0.48_nM	0.48	1.95532	1.45586	614
Fu2	Fu2_0.48_nM	0.48	2.06079	1.45573	615
Fu2	Fu2_0.48_nM	0.48	2.11548	1.4556	616
Fu2	Fu2_0.48_nM	0.48	2.01294	1.45548	617
Fu2	Fu2_0.48_nM	0.48	1.94946	1.45535	618
Fu2	Fu2_0.48_nM	0.48	2.11548	1.45522	619
Fu2	Fu2_0.48_nM	0.48	2.12036	1.45509	620
Fu2	Fu2_0.48_nM	0.48	2.35278	1.45497	621
Fu2	Fu2_0.48_nM	0.48	2.25513	1.45484	622
Fu2	Fu2_0.48_nM	0.48	2.37231	1.45471	623
Fu2	Fu2_0.48_nM	0.48	2.20044	1.45459	624
Fu2	Fu2_0.48_nM	0.48	2.02661	1.45446	625
Fu2	Fu2_0.48_nM	0.48	2.13013	1.45433	626
Fu2	Fu2_0.48_nM	0.48	2.07739	1.45421	627
Fu2	Fu2_0.48_nM	0.48	2.01782	1.45408	628
Fu2	Fu2_0.48_nM	0.48	1.73853	1.45395	629
Fu2	Fu2_0.48_nM	0.48	1.84399	1.45382	630
Fu2	Fu2_0.48_nM	0.48	2.23169	1.4537	631
Fu2	Fu2_0.48_nM	0.48	1.92407	1.45357	632
Fu2	Fu2_0.48_nM	0.48	1.97095	1.45344	633
Fu2	Fu2_0.48_nM	0.48	1.99341	1.45332	634
Fu2	Fu2_0.48_nM	0.48	1.81177	1.45319	635
Fu2	Fu2_0.48_nM	0.48	2.13696	1.45306	636
Fu2	Fu2_0.48_nM	0.48	1.80298	1.45294	637
Fu2	Fu2_0.48_nM	0.48	1.98462	1.45281	638
Fu2	Fu2_0.48_nM	0.48	2.02856	1.45268	639
Fu2	Fu2_0.48_nM	0.48	2.27563	1.45256	640
Fu2	Fu2_0.48_nM	0.48	2.10083	1.45243	641
Fu2	Fu2_0.48_nM	0.48	2.052	1.4523	642
Fu2	Fu2_0.48_nM	0.48	2.05981	1.45218	643
Fu2	Fu2_0.48_nM	0.48	2.38696	1.45205	644
Fu2	Fu2_0.48_nM	0.48	2.15845	1.45192	645
Fu2	Fu2_0.48_nM	0.48	2.03052	1.4518	646
Fu2	Fu2_0.48_nM	0.48	2.24536	1.45167	647
Fu2	Fu2_0.48_nM	0.48	2.25122	1.45154	648
Fu2	Fu2_0.48_nM	0.48	1.99243	1.45141	649
Fu2	Fu2_0.48_nM	0.48	1.88696	1.45129	650
Fu2	Fu2_0.48_nM	0.48	1.87524	1.45116	651
Fu2	Fu2_0.48_nM	0.48	1.96021	1.45103	652
Fu2	Fu2_0.48_nM	0.48	2.00122	1.45091	653
Fu2	Fu2_0.48_nM	0.48	1.91528	1.45078	654
Fu2	Fu2_0.48_nM	0.48	1.84692	1.45065	655
Fu2	Fu2_0.48_nM	0.48	1.65649	1.45053	656
Fu2	Fu2_0.48_nM	0.48	1.74927	1.4504	657
Fu2	Fu2_0.48_nM	0.48	1.85278	1.45027	658
Fu2	Fu2_0.48_nM	0.48	1.5979	1.45015	659
Fu2	Fu2_0.48_nM	0.48	1.76294	1.45002	660
Fu2	Fu2_0.48_nM	0.48	2.17993	1.4499	661
Fu2	Fu2_0.48_nM	0.48	2.10474	1.44977	662
Fu2	Fu2_0.48_nM	0.48	1.86743	1.44964	663
Fu2	Fu2_0.48_nM	0.48	1.72192	1.44952	664
Fu2	Fu2_0.48_nM	0.48	1.77563	1.44939	665
Fu2	Fu2_0.48_nM	0.48	1.9397	1.44926	666
Fu2	Fu2_0.48_nM	0.48	2.05005	1.44914	667
Fu2	Fu2_0.48_nM	0.48	2.08618	1.44901	668
Fu2	Fu2_0.48_nM	0.48	2.10083	1.44888	669
Fu2	Fu2_0.48_nM	0.48	1.96899	1.44876	670
Fu2	Fu2_0.48_nM	0.48	2.0979	1.44863	671
Fu2	Fu2_0.48_nM	0.48	2.04712	1.4485	672
Fu2	Fu2_0.48_nM	0.48	2.02954	1.44838	673
Fu2	Fu2_0.48_nM	0.48	2.06665	1.44825	674
Fu2	Fu2_0.48_nM	0.48	2.10181	1.44812	675
Fu2	Fu2_0.48_nM	0.48	2.10767	1.448	676
Fu2	Fu2_0.48_nM	0.48	2.12915	1.44787	677
Fu2	Fu2_0.48_nM	0.48	1.95044	1.44774	678
Fu2	Fu2_0.48_nM	0.48	2.20435	1.44762	679
Fu2	Fu2_0.48_nM	0.48	1.93774	1.44749	680
Fu2	Fu2_0.48_nM	0.48	2.07251	1.44737	681
Fu2	Fu2_0.48_nM	0.48	1.82153	1.44724	682
Fu2	Fu2_0.48_nM	0.48	1.66626	1.44711	683
Fu2	Fu2_0.48_nM	0.48	1.66333	1.44699	684
Fu2	Fu2_0.48_nM	0.48	1.99731	1.44686	685
Fu2	Fu2_0.48_nM	0.48	2.03833	1.44673	686
Fu2	Fu2_0.48_nM	0.48	1.82349	1.44661	687
Fu2	Fu2_0.48_nM	0.48	2.16138	1.44648	688
Fu2	Fu2_0.48_nM	0.48	2.28052	1.44636	689
Fu2	Fu2_0.48_nM	0.48	2.18286	1.44623	690
Fu2	Fu2_0.48_nM	0.48	2.16333	1.4461	691
Fu2	Fu2_0.48_nM	0.48	1.99146	1.44598	692
Fu2	Fu2_0.48_nM	0.48	1.96606	1.44585	693
Fu2	Fu2_0.48_nM	0.48	2.07935	1.44572	694
Fu2	Fu2_0.48_nM	0.48	2.1936	1.4456	695
Fu2	Fu2_0.48_nM	0.48	1.95728	1.44547	696
Fu2	Fu2_0.48_nM	0.48	1.89868	1.44535	697
Fu2	Fu2_0.48_nM	0.48	2.16431	1.44522	698
Fu2	Fu2_0.48_nM	0.48	2.17017	1.44509	699
Fu2	Fu2_0.48_nM	0.48	2.15454	1.44497	700
Fu2	Fu2_0.48_nM	0.48	2.18188	1.44484	701
Fu2	Fu2_0.48_nM	0.48	2.09302	1.44471	702
Fu2	Fu2_0.48_nM	0.48	2.31079	1.44459	703
Fu2	Fu2_0.48_nM	0.48	2.21997	1.44446	704
Fu2	Fu2_0.48_nM	0.48	2.3645	1.44434	705
Fu2	Fu2_0.48_nM	0.48	2.16821	1.44421	706
Fu2	Fu2_0.48_nM	0.48	1.94067	1.44408	707
Fu2	Fu2_0.48_nM	0.48	1.77759	1.44396	708
Fu2	Fu2_0.48_nM	0.48	1.82153	1.44383	709
Fu2	Fu2_0.48_nM	0.48	2.1106	1.44371	710
Fu2	Fu2_0.48_nM	0.48	1.87622	1.44358	711
Fu2	Fu2_0.48_nM	0.48	2.03931	1.44345	712
Fu2	Fu2_0.48_nM	0.48	2.02563	1.44333	713
Fu2	Fu2_0.48_nM	0.48	2.02856	1.4432	714
Fu2	Fu2_0.48_nM	0.48	1.90356	1.44308	715
Fu2	Fu2_0.48_nM	0.48	1.83228	1.44295	716
Fu2	Fu2_0.48_nM	0.48	1.8606	1.44282	717
Fu2	Fu2_0.48_nM	0.48	1.76978	1.4427	718
Fu2	Fu2_0.48_nM	0.48	1.90747	1.44257	719
Fu2	Fu2_0.48_nM	0.48	1.97778	1.44245	720
Fu2	Fu2_0.48_nM	0.48	2.05884	1.44232	721
Fu2	Fu2_0.48_nM	0.48	1.87329	1.44219	722
Fu2	Fu2_0.48_nM	0.48	1.97974	1.44207	723
Fu2	Fu2_0.48_nM	0.48	2.18286	1.44194	724
Fu2	Fu2_0.48_nM	0.48	2.1106	1.44182	725
Fu2	Fu2_0.48_nM	0.48	2.0979	1.44169	726
Fu2	Fu2_0.48_nM	0.48	2.04712	1.44157	727
Fu2	Fu2_0.48_nM	0.48	1.97974	1.44144	728
Fu2	Fu2_0.48_nM	0.48	2.12231	1.44131	729
Fu2	Fu2_0.48_nM	0.48	1.90942	1.44119	730
Fu2	Fu2_0.48_nM	0.48	1.97681	1.44106	731
Fu2	Fu2_0.48_nM	0.48	1.94458	1.44094	732
Fu2	Fu2_0.48_nM	0.48	2.02075	1.44081	733
Fu2	Fu2_0.48_nM	0.48	1.96313	1.44068	734
Fu2	Fu2_0.48_nM	0.48	1.8772	1.44056	735
Fu2	Fu2_0.48_nM	0.48	2.03931	1.44043	736
Fu2	Fu2_0.48_nM	0.48	1.86353	1.44031	737
Fu2	Fu2_0.48_nM	0.48	2.20044	1.44018	738
Fu2	Fu2_0.48_nM	0.48	2.28833	1.44006	739
Fu2	Fu2_0.48_nM	0.48	2.11938	1.43993	740
Fu2	Fu2_0.48_nM	0.48	2.00317	1.4398	741
Fu2	Fu2_0.48_nM	0.48	2.18872	1.43968	742
Fu2	Fu2_0.48_nM	0.48	2.38892	1.43955	743
Fu2	Fu2_0.48_nM	0.48	2.16724	1.43943	744
Fu2	Fu2_0.48_nM	0.48	2.03833	1.4393	745
Fu2	Fu2_0.48_nM	0.48	2.29907	1.43918	746
Fu2	Fu2_0.48_nM	0.48	2.15649	1.43905	747
Fu2	Fu2_0.48_nM	0.48	2.39868	1.43892	748
Fu2	Fu2_0.48_nM	0.48	2.2561	1.4388	749
Fu2	Fu2_0.48_nM	0.48	1.93481	1.43867	750
Fu2	Fu2_0.48_nM	0.48	2.00415	1.43855	751
Fu2	Fu2_0.48_nM	0.48	2.04224	1.43842	752
Fu2	Fu2_0.48_nM	0.48	1.90063	1.4383	753
Fu2	Fu2_0.48_nM	0.48	2.05493	1.43817	754
Fu2	Fu2_0.48_nM	0.48	2.10474	1.43805	755
Fu2	Fu2_0.48_nM	0.48	2.18774	1.43792	756
Fu2	Fu2_0.48_nM	0.48	2.08032	1.43779	757
Fu2	Fu2_0.48_nM	0.48	1.96997	1.43767	758
Fu2	Fu2_0.48_nM	0.48	2.30298	1.43754	759
Fu2	Fu2_0.48_nM	0.48	2.15161	1.43742	760
Fu2	Fu2_0.48_nM	0.48	2.13599	1.43729	761
Fu2	Fu2_0.48_nM	0.48	2.06763	1.43717	762
Fu2	Fu2_0.48_nM	0.48	2.16138	1.43704	763
Fu2	Fu2_0.48_nM	0.48	2.39966	1.43692	764
Fu2	Fu2_0.48_nM	0.48	2.11353	1.43679	765
Fu2	Fu2_0.48_nM	0.48	2.22485	1.43667	766
Fu2	Fu2_0.48_nM	0.48	2.07837	1.43654	767
Fu2	Fu2_0.48_nM	0.48	2.00903	1.43641	768
Fu2	Fu2_0.48_nM	0.48	1.95142	1.43629	769
Fu2	Fu2_0.48_nM	0.48	1.9231	1.43616	770
Fu2	Fu2_0.48_nM	0.48	1.9436	1.43604	771
Fu2	Fu2_0.48_nM	0.48	2.14868	1.43591	772
Fu2	Fu2_0.48_nM	0.48	2.10181	1.43579	773
Fu2	Fu2_0.48_nM	0.48	2.22583	1.43566	774
Fu2	Fu2_0.48_nM	0.48	2.07837	1.43554	775
Fu2	Fu2_0.48_nM	0.48	1.94849	1.43541	776
Fu2	Fu2_0.48_nM	0.48	1.84888	1.43529	777
Fu2	Fu2_0.48_nM	0.48	1.84595	1.43516	778
Fu2	Fu2_0.48_nM	0.48	1.99927	1.43504	779
Fu2	Fu2_0.48_nM	0.48	2.32251	1.43491	780
Fu2	Fu2_0.48_nM	0.48	2.12524	1.43479	781
Fu2	Fu2_0.48_nM	0.48	2.08813	1.43466	782
Fu2	Fu2_0.48_nM	0.48	2.11157	1.43453	783
Fu2	Fu2_0.48_nM	0.48	2.10474	1.43441	784
Fu2	Fu2_0.48_nM	0.48	1.98462	1.43428	785
Fu2	Fu2_0.48_nM	0.48	2.16724	1.43416	786
Fu2	Fu2_0.48_nM	0.48	2.14868	1.43403	787
Fu2	Fu2_0.48_nM	0.48	2.21899	1.43391	788
Fu2	Fu2_0.48_nM	0.48	2.0647	1.43378	789
Fu2	Fu2_0.48_nM	0.48	2.0813	1.43366	790
Fu2	Fu2_0.48_nM	0.48	2.10181	1.43353	791
Fu2	Fu2_0.48_nM	0.48	2.02466	1.43341	792
Fu2	Fu2_0.48_nM	0.48	2.16138	1.43328	793
Fu2	Fu2_0.48_nM	0.48	2.1145	1.43316	794
Fu2	Fu2_0.48_nM	0.48	2.29321	1.43303	795
Fu2	Fu2_0.48_nM	0.48	2.30688	1.43291	796
Fu2	Fu2_0.48_nM	0.48	2.43677	1.43278	797
Fu2	Fu2_0.48_nM	0.48	2.21704	1.43266	798
Fu2	Fu2_0.48_nM	0.48	2.13696	1.43253	799
Fu2	Fu2_0.48_nM	0.48	2.12427	1.43241	800
Fu2	Fu2_0.48_nM	0.48	2.1272	1.43228	801
Fu2	Fu2_0.48_nM	0.48	2.28149	1.43216	802
Fu2	Fu2_0.48_nM	0.48	1.87134	1.43203	803
Fu2	Fu2_0.48_nM	0.48	1.8147	1.43191	804
Fu2	Fu2_0.48_nM	0.48	1.9563	1.43178	805
Fu2	Fu2_0.48_nM	0.48	1.96216	1.43166	806
Fu2	Fu2_0.48_nM	0.48	2.14771	1.43153	807
Fu2	Fu2_0.48_nM	0.48	2.04907	1.43141	808
Fu2	Fu2_0.48_nM	0.48	2.29419	1.43128	809
Fu2	Fu2_0.48_nM	0.48	2.18188	1.43116	810
Fu2	Fu2_0.48_nM	0.48	2.13794	1.43103	811
Fu2	Fu2_0.48_nM	0.48	1.96997	1.43091	812
Fu2	Fu2_0.48_nM	0.48	2.28149	1.43078	813
Fu2	Fu2_0.48_nM	0.48	2.10083	1.43066	814
Fu2	Fu2_0.48_nM	0.48	2.09692	1.43053	815
Fu2	Fu2_0.48_nM	0.48	2.0686	1.43041	816
Fu2	Fu2_0.48_nM	0.48	2.29321	1.43028	817
Fu2	Fu2_0.48_nM	0.48	2.05493	1.43016	818
Fu2	Fu2_0.48_nM	0.48	1.99829	1.43003	819
Fu2	Fu2_0.48_nM	0.48	2.28149	1.42991	820
Fu2	Fu2_0.48_nM	0.48	2.15845	1.42978	821
Fu2	Fu2_0.48_nM	0.48	2.07837	1.42966	822
Fu2	Fu2_0.48_nM	0.48	1.86646	1.42953	823
Fu2	Fu2_0.48_nM	0.48	2.03638	1.42941	824
Fu2	Fu2_0.48_nM	0.48	2.19458	1.42928	825
Fu2	Fu2_0.48_nM	0.48	2.02271	1.42916	826
Fu2	Fu2_0.48_nM	0.48	1.81763	1.42904	827
Fu2	Fu2_0.48_nM	0.48	2.15161	1.42891	828
Fu2	Fu2_0.48_nM	0.48	2.01196	1.42879	829
Fu2	Fu2_0.48_nM	0.48	2.11353	1.42866	830
Fu2	Fu2_0.48_nM	0.48	2.22778	1.42854	831
Fu2	Fu2_0.48_nM	0.48	2.13501	1.42841	832
Fu2	Fu2_0.48_nM	0.48	1.92896	1.42829	833
Fu2	Fu2_0.48_nM	0.48	1.90649	1.42816	834
Fu2	Fu2_0.48_nM	0.48	2.0813	1.42804	835
Fu2	Fu2_0.48_nM	0.48	2.16431	1.42791	836
Fu2	Fu2_0.48_nM	0.48	2.06763	1.42779	837
Fu2	Fu2_0.48_nM	0.48	1.92798	1.42766	838
Fu2	Fu2_0.48_nM	0.48	1.96313	1.42754	839
Fu2	Fu2_0.48_nM	0.48	1.87915	1.42741	840
Fu2	Fu2_0.48_nM	0.48	2.26685	1.42729	841
Fu2	Fu2_0.48_nM	0.48	2.00708	1.42717	842
Fu2	Fu2_0.48_nM	0.48	2.2395	1.42704	843
Fu2	Fu2_0.48_nM	0.48	1.98853	1.42692	844
Fu2	Fu2_0.48_nM	0.48	2.11646	1.42679	845
Fu2	Fu2_0.48_nM	0.48	2.1604	1.42667	846
Fu2	Fu2_0.48_nM	0.48	2.1731	1.42654	847
Fu2	Fu2_0.48_nM	0.48	1.99438	1.42642	848
Fu2	Fu2_0.48_nM	0.48	1.99341	1.42629	849
Fu2	Fu2_0.48_nM	0.48	2.06177	1.42617	850
Fu2	Fu2_0.48_nM	0.48	1.83521	1.42604	851
Fu2	Fu2_0.48_nM	0.48	2.03638	1.42592	852
Fu2	Fu2_0.48_nM	0.48	2.00024	1.4258	853
Fu2	Fu2_0.48_nM	0.48	2.22192	1.42567	854
Fu2	Fu2_0.48_nM	0.48	1.98462	1.42555	855
Fu2	Fu2_0.48_nM	0.48	2.4104	1.42542	856
Fu2	Fu2_0.48_nM	0.48	2.3938	1.4253	857
Fu2	Fu2_0.48_nM	0.48	2.1897	1.42517	858
Fu2	Fu2_0.48_nM	0.48	2.19946	1.42505	859
Fu2	Fu2_0.48_nM	0.48	2.54224	1.42492	860
Fu2	Fu2_0.48_nM	0.48	2.32251	1.4248	861
Fu2	Fu2_0.48_nM	0.48	2.52759	1.42468	862
Fu2	Fu2_0.48_nM	0.48	2.41333	1.42455	863
Fu2	Fu2_0.48_nM	0.48	2.61743	1.42443	864
Fu2	Fu2_0.48_nM	0.48	2.41528	1.4243	865
Fu2	Fu2_0.48_nM	0.48	2.05786	1.42418	866
Fu2	Fu2_0.48_nM	0.48	2.15063	1.42405	867
Fu2	Fu2_0.48_nM	0.48	1.95923	1.42393	868
Fu2	Fu2_0.48_nM	0.48	2.21021	1.4238	869
Fu2	Fu2_0.48_nM	0.48	2.37622	1.42368	870
Fu2	Fu2_0.48_nM	0.48	2.0481	1.42356	871
Fu2	Fu2_0.48_nM	0.48	1.86841	1.42343	872
Fu2	Fu2_0.48_nM	0.48	1.74243	1.42331	873
Fu2	Fu2_0.48_nM	0.48	2.20142	1.42318	874
Fu2	Fu2_0.48_nM	0.48	2.13599	1.42306	875
Fu2	Fu2_0.48_nM	0.48	2.06274	1.42294	876
Fu2	Fu2_0.48_nM	0.48	1.99634	1.42281	877
Fu2	Fu2_0.48_nM	0.48	2.00708	1.42269	878
Fu2	Fu2_0.48_nM	0.48	1.86646	1.42256	879
Fu2	Fu2_0.48_nM	0.48	2.09009	1.42244	880
Fu2	Fu2_0.48_nM	0.48	2.11938	1.42231	881
Fu2	Fu2_0.48_nM	0.48	1.8811	1.42219	882
Fu2	Fu2_0.48_nM	0.48	2.02954	1.42207	883
Fu2	Fu2_0.48_nM	0.48	2.04224	1.42194	884
Fu2	Fu2_0.48_nM	0.48	2.05396	1.42182	885
Fu2	Fu2_0.48_nM	0.48	1.98169	1.42169	886
Fu2	Fu2_0.48_nM	0.48	1.78052	1.42157	887
Fu2	Fu2_0.48_nM	0.48	1.97192	1.42145	888
Fu2	Fu2_0.48_nM	0.48	2.07544	1.42132	889
Fu2	Fu2_0.48_nM	0.48	1.67993	1.4212	890
Fu2	Fu2_0.48_nM	0.48	1.58813	1.42107	891
Fu2	Fu2_0.48_nM	0.48	1.94556	1.42095	892
Fu2	Fu2_0.48_nM	0.48	1.88794	1.42083	893
Fu2	Fu2_0.48_nM	0.48	1.82446	1.4207	894
Fu2	Fu2_0.48_nM	0.48	1.97681	1.42058	895
Fu2	Fu2_0.48_nM	0.48	2.04517	1.42045	896
Fu2	Fu2_0.48_nM	0.48	1.90649	1.42033	897
Fu2	Fu2_0.48_nM	0.48	1.94751	1.4202	898
Fu2	Fu2_0.48_nM	0.48	1.90747	1.42008	899
Fu2	Fu2_0.48_nM	0.48	2.22095	1.41996	900
Fu2	Fu2_0.48_nM	0.48	2.04028	1.41983	901
Fu2	Fu2_0.48_nM	0.48	2.10864	1.41971	902
Fu2	Fu2_0.48_nM	0.48	1.99731	1.41959	903
Fu2	Fu2_0.48_nM	0.48	1.89673	1.41946	904
Fu2	Fu2_0.48_nM	0.48	1.91235	1.41934	905
Fu2	Fu2_0.48_nM	0.48	1.82642	1.41921	906
Fu2	Fu2_0.48_nM	0.48	1.96118	1.41909	907
Fu2	Fu2_0.48_nM	0.48	1.88989	1.41897	908
Fu2	Fu2_0.48_nM	0.48	1.90942	1.41884	909
Fu2	Fu2_0.48_nM	0.48	1.99243	1.41872	910
Fu2	Fu2_0.48_nM	0.48	1.78735	1.41859	911
Fu2	Fu2_0.48_nM	0.48	1.85962	1.41847	912
Fu2	Fu2_0.48_nM	0.48	1.85669	1.41835	913
Fu2	Fu2_0.48_nM	0.48	1.89771	1.41822	914
Fu2	Fu2_0.48_nM	0.48	1.69556	1.4181	915
Fu2	Fu2_0.48_nM	0.48	1.94849	1.41797	916
Fu2	Fu2_0.48_nM	0.48	1.66333	1.41785	917
Fu2	Fu2_0.48_nM	0.48	1.9856	1.41773	918
Fu2	Fu2_0.48_nM	0.48	1.72388	1.4176	919
Fu2	Fu2_0.48_nM	0.48	1.88599	1.41748	920
Fu2	Fu2_0.48_nM	0.48	2.04907	1.41736	921
Fu2	Fu2_0.48_nM	0.48	1.8147	1.41723	922
Fu2	Fu2_0.48_nM	0.48	1.90649	1.41711	923
Fu2	Fu2_0.48_nM	0.48	2.05981	1.41699	924
Fu2	Fu2_0.48_nM	0.48	1.74829	1.41686	925
Fu2	Fu2_0.48_nM	0.48		1.41674	926
Fu2	Fu2_0.48_nM	0.48		1.41661	927
Fu2	Fu2_0.48_nM	0.48		1.41649	928
Fu2	Fu2_0.48_nM	0.48		1.41637	929
Fu2	Fu2_0.48_nM	0.48		1.41624	930
Fu2	Fu2_0.48_nM	0.48		1.41612	931
Fu2	Fu2_0.48_nM	0.48		1.416	932
Fu2	Fu2_0.48_nM	0.48		1.41587	933
Fu2	Fu2_0.48_nM	0.48		1.41575	934
Fu2	Fu2_0.48_nM	0.48		1.41562	935
Fu2	Fu2_0.48_nM	0.48		1.4155	936
Fu2	Fu2_0.48_nM	0.48		1.41538	937
Fu2	Fu2_0.48_nM	0.48		1.41525	938
Fu2	Fu2_0.48_nM	0.48		1.41513	939
Fu2	Fu2_0.48_nM	0.48		1.41501	940
Fu2	Fu2_0.48_nM	0.48		1.41488	941
Fu2	Fu2_0.48_nM	0.48	1.83813	1.41476	942
Fu2	Fu2_0.48_nM	0.48	1.93677	1.41464	943
Fu2	Fu2_0.48_nM	0.48	1.81763	1.41451	944
Fu2	Fu2_0.48_nM	0.48	2.00122	1.41439	945
Fu2	Fu2_0.48_nM	0.48	1.92798	1.41427	946
Fu2	Fu2_0.48_nM	0.48	1.8606	1.41414	947
Fu2	Fu2_0.48_nM	0.48	1.8938	1.41402	948
Fu2	Fu2_0.48_nM	0.48	1.97876	1.4139	949
Fu2	Fu2_0.48_nM	0.48	1.97681	1.41377	950
Fu2	Fu2_0.48_nM	0.48	2.06665	1.41365	951
Fu2	Fu2_0.48_nM	0.48	1.80103	1.41353	952
Fu2	Fu2_0.48_nM	0.48	1.96899	1.4134	953
Fu2	Fu2_0.48_nM	0.48	1.77173	1.41328	954
Fu2	Fu2_0.48_nM	0.48	1.90649	1.41316	955
Fu2	Fu2_0.48_nM	0.48	2.1106	1.41303	956
Fu2	Fu2_0.48_nM	0.48	2.07153	1.41291	957
Fu2	Fu2_0.48_nM	0.48	2.0647	1.41279	958
Fu2	Fu2_0.48_nM	0.48	1.92798	1.41266	959
Fu2	Fu2_0.48_nM	0.48	1.92505	1.41254	960
Fu2	Fu2_0.48_nM	0.48	2.052	1.41242	961
Fu2	Fu2_0.48_nM	0.48	2.01196	1.41229	962
Fu2	Fu2_0.48_nM	0.48	1.76978	1.41217	963
Fu2	Fu2_0.48_nM	0.48	2.12524	1.41205	964
Fu2	Fu2_0.48_nM	0.48	2.17993	1.41192	965
Fu2	Fu2_0.48_nM	0.48	1.92017	1.4118	966
Fu2	Fu2_0.48_nM	0.48	2.18384	1.41168	967
Fu2	Fu2_0.48_nM	0.48	1.99438	1.41155	968
Fu2	Fu2_0.48_nM	0.48	1.79614	1.41143	969
Fu2	Fu2_0.48_nM	0.48	1.91431	1.41131	970
Fu2	Fu2_0.48_nM	0.48	2.21216	1.41118	971
Fu2	Fu2_0.48_nM	0.48	2.04126	1.41106	972
Fu2	Fu2_0.48_nM	0.48	1.98462	1.41094	973
Fu2	Fu2_0.48_nM	0.48	1.93872	1.41081	974
Fu2	Fu2_0.48_nM	0.48	2.27954	1.41069	975
Fu2	Fu2_0.48_nM	0.48	2.13013	1.41057	976
Fu2	Fu2_0.48_nM	0.48	1.95532	1.41044	977
Fu2	Fu2_0.48_nM	0.48	1.9397	1.41032	978
Fu2	Fu2_0.48_nM	0.48	1.99341	1.4102	979
Fu2	Fu2_0.48_nM	0.48	2.01099	1.41007	980
Fu2	Fu2_0.48_nM	0.48	1.9856	1.40995	981
Fu2	Fu2_0.48_nM	0.48	1.97778	1.40983	982
Fu2	Fu2_0.48_nM	0.48	1.8186	1.40971	983
Fu2	Fu2_0.48_nM	0.48	2.11841	1.40958	984
Fu2	Fu2_0.48_nM	0.48	1.91821	1.40946	985
Fu2	Fu2_0.48_nM	0.48	1.91235	1.40934	986
Fu2	Fu2_0.48_nM	0.48	1.76196	1.40921	987
Fu2	Fu2_0.48_nM	0.48	1.67407	1.40909	988
Fu2	Fu2_0.48_nM	0.48	1.8313	1.40897	989
Fu2	Fu2_0.48_nM	0.48	1.96704	1.40884	990
Fu2	Fu2_0.48_nM	0.48	1.80688	1.40872	991
Fu2	Fu2_0.48_nM	0.48	1.83911	1.4086	992
Fu2	Fu2_0.48_nM	0.48	1.96704	1.40848	993
Fu2	Fu2_0.48_nM	0.48	1.87622	1.40835	994
Fu2	Fu2_0.48_nM	0.48	1.95142	1.40823	995
Fu2	Fu2_0.48_nM	0.48	2.09595	1.40811	996
Fu2	Fu2_0.48_nM	0.48	2.02173	1.40798	997
Fu2	Fu2_0.48_nM	0.48	1.76196	1.40786	998
Fu2	Fu2_0.48_nM	0.48	1.99536	1.40774	999
Fu2	Fu2_0.48_nM	0.48	2.21802	1.40761	1000
Fu2	Fu2_0.48_nM	0.48	1.95435	1.40749	1001
Fu2	Fu2_0.48_nM	0.48	1.91138	1.40737	1002
Fu2	Fu2_0.48_nM	0.48	1.96606	1.40725	1003
Fu2	Fu2_0.48_nM	0.48	1.81274	1.40712	1004
Fu2	Fu2_0.48_nM	0.48	2.15356	1.407	1005
Fu2	Fu2_0.48_nM	0.48	2.07544	1.40688	1006
Fu2	Fu2_0.48_nM	0.48	2.08325	1.40675	1007
Fu2	Fu2_0.48_nM	0.48	2.15161	1.40663	1008
Fu2	Fu2_0.48_nM	0.48	1.87915	1.40651	1009
Fu2	Fu2_0.48_nM	0.48	1.89282	1.40639	1010
Fu2	Fu2_0.48_nM	0.48	1.90942	1.40626	1011
Fu2	Fu2_0.48_nM	0.48	2.1272	1.40614	1012
Fu2	Fu2_0.48_nM	0.48	1.92212	1.40602	1013
Fu2	Fu2_0.48_nM	0.48	1.93091	1.4059	1014
Fu2	Fu2_0.48_nM	0.48	2.05981	1.40577	1015
Fu2	Fu2_0.48_nM	0.48	1.79419	1.40565	1016
Fu2	Fu2_0.48_nM	0.48	2.09595	1.40553	1017
Fu2	Fu2_0.48_nM	0.48	1.66431	1.4054	1018
Fu2	Fu2_0.48_nM	0.48	1.92017	1.40528	1019
Fu2	Fu2_0.48_nM	0.48	1.99731	1.40516	1020
Fu2	Fu2_0.48_nM	0.48	1.83716	1.40504	1021
Fu2	Fu2_0.48_nM	0.48	1.86353	1.40491	1022
Fu2	Fu2_0.48_nM	0.48	1.87915	1.40479	1023
Fu2	Fu2_0.48_nM	0.48	1.91235	1.40467	1024
Fu2	Fu2_0.48_nM	0.48	1.88403	1.40455	1025
Fu2	Fu2_0.48_nM	0.48	1.94653	1.40442	1026
Fu2	Fu2_0.48_nM	0.48	2.2229	1.4043	1027
Fu2	Fu2_0.48_nM	0.48	1.65552	1.40418	1028
Fu2	Fu2_0.48_nM	0.48	2.0979	1.40406	1029
Fu2	Fu2_0.48_nM	0.48	2.20044	1.40393	1030
Fu2	Fu2_0.48_nM	0.48	2.04517	1.40381	1031
Fu2	Fu2_0.48_nM	0.48	1.92505	1.40369	1032
Fu2	Fu2_0.48_nM	0.48	2.03052	1.40357	1033
Fu2	Fu2_0.48_nM	0.48	1.80396	1.40344	1034
Fu2	Fu2_0.48_nM	0.48	1.92993	1.40332	1035
Fu2	Fu2_0.48_nM	0.48	2.17505	1.4032	1036
Fu2	Fu2_0.48_nM	0.48	2.1897	1.40308	1037
Fu2	Fu2_0.48_nM	0.48	2.00806	1.40295	1038
Fu2	Fu2_0.48_nM	0.48	1.86743	1.40283	1039
Fu2	Fu2_0.48_nM	0.48	2.01978	1.40271	1040
Fu2	Fu2_0.48_nM	0.48	1.93384	1.40259	1041
Fu2	Fu2_0.48_nM	0.48	2.09888	1.40246	1042
Fu2	Fu2_0.48_nM	0.48	2.04028	1.40234	1043
Fu2	Fu2_0.48_nM	0.48	2.07349	1.40222	1044
Fu2	Fu2_0.48_nM	0.48	2.18579	1.4021	1045
Fu2	Fu2_0.48_nM	0.48	1.8938	1.40197	1046
Fu2	Fu2_0.48_nM	0.48	1.95923	1.40185	1047
Fu2	Fu2_0.48_nM	0.48	2.14966	1.40173	1048
Fu2	Fu2_0.48_nM	0.48	1.91431	1.40161	1049
Fu2	Fu2_0.48_nM	0.48	2.04614	1.40148	1050
Fu2	Fu2_0.48_nM	0.48	2.01294	1.40136	1051
Fu2	Fu2_0.48_nM	0.48	2.03149	1.40124	1052
Fu2	Fu2_0.48_nM	0.48	1.82642	1.40112	1053
Fu2	Fu2_0.48_nM	0.48	1.8606	1.40099	1054
Fu2	Fu2_0.48_nM	0.48	1.81958	1.40087	1055
Fu2	Fu2_0.48_nM	0.48	1.98267	1.40075	1056
Fu2	Fu2_0.48_nM	0.48	1.94165	1.40063	1057
Fu2	Fu2_0.48_nM	0.48	1.9104	1.40051	1058
Fu2	Fu2_0.48_nM	0.48	2.02466	1.40038	1059
Fu2	Fu2_0.48_nM	0.48	1.97583	1.40026	1060
Fu2	Fu2_0.48_nM	0.48	1.71021	1.40014	1061
Fu2	Fu2_0.48_nM	0.48	2.05591	1.40002	1062
Fu2	Fu2_0.48_nM	0.48	2.08716	1.39989	1063
Fu2	Fu2_0.48_nM	0.48	1.97095	1.39977	1064
Fu2	Fu2_0.48_nM	0.48	2.02954	1.39965	1065
Fu2	Fu2_0.48_nM	0.48	1.7981	1.39953	1066
Fu2	Fu2_0.48_nM	0.48	1.97583	1.39941	1067
Fu2	Fu2_0.48_nM	0.48	2.11353	1.39928	1068
Fu2	Fu2_0.48_nM	0.48	2.13208	1.39916	1069
Fu2	Fu2_0.48_nM	0.48	2.17017	1.39904	1070
Fu2	Fu2_0.48_nM	0.48	1.80005	1.39892	1071
Fu2	Fu2_0.48_nM	0.48	1.80786	1.39879	1072
Fu2	Fu2_0.48_nM	0.48	1.75024	1.39867	1073
Fu2	Fu2_0.48_nM	0.48	2.05591	1.39855	1074
Fu2	Fu2_0.48_nM	0.48	1.8811	1.39843	1075
Fu2	Fu2_0.48_nM	0.48	1.92212	1.39831	1076
Fu2	Fu2_0.48_nM	0.48	1.86646	1.39818	1077
Fu2	Fu2_0.48_nM	0.48	1.82935	1.39806	1078
Fu2	Fu2_0.48_nM	0.48	1.62524	1.39794	1079
Fu2	Fu2_0.48_nM	0.48	1.72485	1.39782	1080
Fu2	Fu2_0.48_nM	0.48	1.9104	1.3977	1081
Fu2	Fu2_0.48_nM	0.48	1.80298	1.39757	1082
Fu2	Fu2_0.48_nM	0.48	1.92017	1.39745	1083
Fu2	Fu2_0.48_nM	0.48	1.97095	1.39733	1084
Fu2	Fu2_0.48_nM	0.48	1.83032	1.39721	1085
Fu2	Fu2_0.48_nM	0.48	1.88501	1.39709	1086
Fu2	Fu2_0.48_nM	0.48	1.71021	1.39696	1087
Fu2	Fu2_0.48_nM	0.48	2.01978	1.39684	1088
Fu2	Fu2_0.48_nM	0.48	2.20532	1.39672	1089
Fu2	Fu2_0.48_nM	0.48	2.01001	1.3966	1090
Fu2	Fu2_0.48_nM	0.48	2.04224	1.39648	1091
Fu2	Fu2_0.48_nM	0.48	2.14966	1.39635	1092
Fu2	Fu2_0.48_nM	0.48	1.92896	1.39623	1093
Fu2	Fu2_0.48_nM	0.48	2.0647	1.39611	1094
Fu2	Fu2_0.48_nM	0.48	1.90552	1.39599	1095
Fu2	Fu2_0.48_nM	0.48	1.74731	1.39587	1096
Fu2	Fu2_0.48_nM	0.48	2.0647	1.39575	1097
Fu2	Fu2_0.48_nM	0.48	2.052	1.39562	1098
Fu2	Fu2_0.48_nM	0.48	2.13403	1.3955	1099
Fu2	Fu2_0.48_nM	0.48	2.4397	1.39538	1100
Fu2	Fu2_0.97_nM	0.97	0.332703	0	0
Fu2	Fu2_0.97_nM	0.97	0.210632	0	1
Fu2	Fu2_0.97_nM	0.97	0.317078	0	2
Fu2	Fu2_0.97_nM	0.97	0.348328	0	3
Fu2	Fu2_0.97_nM	0.97	0.112976	0	4
Fu2	Fu2_0.97_nM	0.97	0.0836792	0	5
Fu2	Fu2_0.97_nM	0.97	0.300476	0	6
Fu2	Fu2_0.97_nM	0.97	0.54071	0	7
Fu2	Fu2_0.97_nM	0.97	0.270203	0	8
Fu2	Fu2_0.97_nM	0.97	0.26532	0	9
Fu2	Fu2_0.97_nM	0.97	0.482117	0	10
Fu2	Fu2_0.97_nM	0.97	0.403992	0	11
Fu2	Fu2_0.97_nM	0.97	0.462585	0	12
Fu2	Fu2_0.97_nM	0.97	0.5495	0.00292	13
Fu2	Fu2_0.97_nM	0.97	0.583679	0.0205406	14
Fu2	Fu2_0.97_nM	0.97	0.323914	0.038151	15
Fu2	Fu2_0.97_nM	0.97		0.0557473	16
Fu2	Fu2_0.97_nM	0.97		0.0733294	17
Fu2	Fu2_0.97_nM	0.97		0.0908974	18
Fu2	Fu2_0.97_nM	0.97		0.108451	19
Fu2	Fu2_0.97_nM	0.97	1.18231	0.125991	20
Fu2	Fu2_0.97_nM	0.97	1.2077	0.143517	21
Fu2	Fu2_0.97_nM	0.97	1.0329	0.161028	22
Fu2	Fu2_0.97_nM	0.97	0.842468	0.178526	23
Fu2	Fu2_0.97_nM	0.97	0.945007	0.196009	24
Fu2	Fu2_0.97_nM	0.97	0.707703	0.213479	25
Fu2	Fu2_0.97_nM	0.97	0.625671	0.230934	26
Fu2	Fu2_0.97_nM	0.97	0.482117	0.248375	27
Fu2	Fu2_0.97_nM	0.97	0.461609	0.265802	28
Fu2	Fu2_0.97_nM	0.97	0.592468	0.283216	29
Fu2	Fu2_0.97_nM	0.97	0.51532	0.300615	30
Fu2	Fu2_0.97_nM	0.97	0.583679	0.318	31
Fu2	Fu2_0.97_nM	0.97	0.348328	0.335372	32
Fu2	Fu2_0.97_nM	0.97	0.575867	0.352729	33
Fu2	Fu2_0.97_nM	0.97	0.638367	0.370072	34
Fu2	Fu2_0.97_nM	0.97	0.582703	0.387402	35
Fu2	Fu2_0.97_nM	0.97	0.615906	0.404717	36
Fu2	Fu2_0.97_nM	0.97	0.691101	0.422019	37
Fu2	Fu2_0.97_nM	0.97	0.690125	0.439307	38
Fu2	Fu2_0.97_nM	0.97	0.760437	0.456581	39
Fu2	Fu2_0.97_nM	0.97	0.802429	0.47384	40
Fu2	Fu2_0.97_nM	0.97	0.628601	0.491087	41
Fu2	Fu2_0.97_nM	0.97	0.988953	0.508319	42
Fu2	Fu2_0.97_nM	0.97	0.988953	0.525537	43
Fu2	Fu2_0.97_nM	0.97	0.965515	0.542742	44
Fu2	Fu2_0.97_nM	0.97	1.09052	0.559932	45
Fu2	Fu2_0.97_nM	0.97	0.889343	0.577109	46
Fu2	Fu2_0.97_nM	0.97	0.996765	0.594272	47
Fu2	Fu2_0.97_nM	0.97	1.24384	0.611421	48
Fu2	Fu2_0.97_nM	0.97	1.13544	0.628557	49
Fu2	Fu2_0.97_nM	0.97	1.22626	0.645679	50
Fu2	Fu2_0.97_nM	0.97	1.01923	0.662786	51
Fu2	Fu2_0.97_nM	0.97	1.01727	0.679881	52
Fu2	Fu2_0.97_nM	0.97	0.876648	0.696961	53
Fu2	Fu2_0.97_nM	0.97	0.891296	0.714028	54
Fu2	Fu2_0.97_nM	0.97	1.06122	0.731081	55
Fu2	Fu2_0.97_nM	0.97	1.17743	0.74812	56
Fu2	Fu2_0.97_nM	0.97	1.0036	0.765146	57
Fu2	Fu2_0.97_nM	0.97	1.35907	0.782158	58
Fu2	Fu2_0.97_nM	0.97	1.45184	0.799156	59
Fu2	Fu2_0.97_nM	0.97	1.27899	0.81614	60
Fu2	Fu2_0.97_nM	0.97	1.22528	0.833111	61
Fu2	Fu2_0.97_nM	0.97	1.44403	0.850069	62
Fu2	Fu2_0.97_nM	0.97	1.63348	0.867012	63
Fu2	Fu2_0.97_nM	0.97	1.5495	0.883942	64
Fu2	Fu2_0.97_nM	0.97	1.55145	0.900859	65
Fu2	Fu2_0.97_nM	0.97	1.52411	0.917761	66
Fu2	Fu2_0.97_nM	0.97	1.36493	0.934651	67
Fu2	Fu2_0.97_nM	0.97	1.5661	0.951526	68
Fu2	Fu2_0.97_nM	0.97	1.67157	0.968388	69
Fu2	Fu2_0.97_nM	0.97	1.70477	0.985237	70
Fu2	Fu2_0.97_nM	0.97	1.70868	1.00207	71
Fu2	Fu2_0.97_nM	0.97	1.5661	1.01889	72
Fu2	Fu2_0.97_nM	0.97	1.56219	1.0357	73
Fu2	Fu2_0.97_nM	0.97	1.6618	1.0525	74
Fu2	Fu2_0.97_nM	0.97	1.67059	1.06928	75
Fu2	Fu2_0.97_nM	0.97	1.7038	1.08604	76
Fu2	Fu2_0.97_nM	0.97	1.79071	1.1028	77
Fu2	Fu2_0.97_nM	0.97	1.42645	1.11954	78
Fu2	Fu2_0.97_nM	0.97	1.60419	1.13627	79
Fu2	Fu2_0.97_nM	0.97	1.82196	1.15298	80
Fu2	Fu2_0.97_nM	0.97	1.69598	1.16968	81
Fu2	Fu2_0.97_nM	0.97	1.59735	1.18637	82
Fu2	Fu2_0.97_nM	0.97	1.7038	1.20304	83
Fu2	Fu2_0.97_nM	0.97	1.77313	1.2197	84
Fu2	Fu2_0.97_nM	0.97	1.8161	1.23635	85
Fu2	Fu2_0.97_nM	0.97	1.72919	1.25298	86
Fu2	Fu2_0.97_nM	0.97	1.7995	1.2696	87
Fu2	Fu2_0.97_nM	0.97	1.83661	1.28621	88
Fu2	Fu2_0.97_nM	0.97	1.76044	1.3028	89
Fu2	Fu2_0.97_nM	0.97	1.71649	1.31938	90
Fu2	Fu2_0.97_nM	0.97	1.71747	1.33594	91
Fu2	Fu2_0.97_nM	0.97	1.62762	1.3525	92
Fu2	Fu2_0.97_nM	0.97	1.45673	1.36904	93
Fu2	Fu2_0.97_nM	0.97	1.58368	1.38556	94
Fu2	Fu2_0.97_nM	0.97	1.64032	1.40208	95
Fu2	Fu2_0.97_nM	0.97	1.69696	1.41858	96
Fu2	Fu2_0.97_nM	0.97	1.60223	1.43506	97
Fu2	Fu2_0.97_nM	0.97	1.75946	1.45154	98
Fu2	Fu2_0.97_nM	0.97	1.68817	1.468	99
Fu2	Fu2_0.97_nM	0.97	1.96649	1.48444	100
Fu2	Fu2_0.97_nM	0.97	1.79657	1.50088	101
Fu2	Fu2_0.97_nM	0.97	1.87567	1.5173	102
Fu2	Fu2_0.97_nM	0.97	2.02802	1.53371	103
Fu2	Fu2_0.97_nM	0.97	2.0993	1.5501	104
Fu2	Fu2_0.97_nM	0.97	2.28778	1.56648	105
Fu2	Fu2_0.97_nM	0.97	1.98798	1.58285	106
Fu2	Fu2_0.97_nM	0.97	2.07684	1.5992	107
Fu2	Fu2_0.97_nM	0.97	2.04071	1.61554	108
Fu2	Fu2_0.97_nM	0.97	2.46356	1.63187	109
Fu2	Fu2_0.97_nM	0.97	2.32098	1.64819	110
Fu2	Fu2_0.97_nM	0.97	2.24677	1.66449	111
Fu2	Fu2_0.97_nM	0.97	2.21356	1.68078	112
Fu2	Fu2_0.97_nM	0.97	2.57587	1.69706	113
Fu2	Fu2_0.97_nM	0.97	2.38446	1.71332	114
Fu2	Fu2_0.97_nM	0.97	2.27509	1.72957	115
Fu2	Fu2_0.97_nM	0.97	2.42548	1.7458	116
Fu2	Fu2_0.97_nM	0.97	2.25653	1.76203	117
Fu2	Fu2_0.97_nM	0.97	2.23114	1.77824	118
Fu2	Fu2_0.97_nM	0.97	2.28192	1.79444	119
Fu2	Fu2_0.97_nM	0.97	2.37372	1.81062	120
Fu2	Fu2_0.97_nM	0.97	2.362	1.82679	121
Fu2	Fu2_0.97_nM	0.97	2.41083	1.84295	122
Fu2	Fu2_0.97_nM	0.97	2.44696	1.8591	123
Fu2	Fu2_0.97_nM	0.97	2.40106	1.87523	124
Fu2	Fu2_0.97_nM	0.97	2.41473	1.89135	125
Fu2	Fu2_0.97_nM	0.97	2.36005	1.90746	126
Fu2	Fu2_0.97_nM	0.97	2.32684	1.92355	127
Fu2	Fu2_0.97_nM	0.97	2.26337	1.93963	128
Fu2	Fu2_0.97_nM	0.97	2.35223	1.9557	129
Fu2	Fu2_0.97_nM	0.97	2.60126	1.97175	130
Fu2	Fu2_0.97_nM	0.97	2.48309	1.98779	131
Fu2	Fu2_0.97_nM	0.97	2.49774	2.00382	132
Fu2	Fu2_0.97_nM	0.97	2.46356	2.01984	133
Fu2	Fu2_0.97_nM	0.97	2.46942	2.03584	134
Fu2	Fu2_0.97_nM	0.97	2.36493	2.05183	135
Fu2	Fu2_0.97_nM	0.97	2.45868	2.06781	136
Fu2	Fu2_0.97_nM	0.97	2.44012	2.08378	137
Fu2	Fu2_0.97_nM	0.97	2.35712	2.09973	138
Fu2	Fu2_0.97_nM	0.97	2.33954	2.11567	139
Fu2	Fu2_0.97_nM	0.97	2.62079	2.13159	140
Fu2	Fu2_0.97_nM	0.97	2.40985	2.14751	141
Fu2	Fu2_0.97_nM	0.97	2.68427	2.16341	142
Fu2	Fu2_0.97_nM	0.97	2.94891	2.1793	143
Fu2	Fu2_0.97_nM	0.97	2.90106	2.19517	144
Fu2	Fu2_0.97_nM	0.97	2.74677	2.21103	145
Fu2	Fu2_0.97_nM	0.97	2.87469	2.22688	146
Fu2	Fu2_0.97_nM	0.97	2.57489	2.24272	147
Fu2	Fu2_0.97_nM	0.97	2.74481	2.25854	148
Fu2	Fu2_0.97_nM	0.97	2.73212	2.27436	149
Fu2	Fu2_0.97_nM	0.97	2.78387	2.29015	150
Fu2	Fu2_0.97_nM	0.97	2.73505	2.30594	151
Fu2	Fu2_0.97_nM	0.97	2.68524	2.32171	152
Fu2	Fu2_0.97_nM	0.97	2.70087	2.33747	153
Fu2	Fu2_0.97_nM	0.97	2.6413	2.35322	154
Fu2	Fu2_0.97_nM	0.97	2.6413	2.36896	155
Fu2	Fu2_0.97_nM	0.97	2.60419	2.38468	156
Fu2	Fu2_0.97_nM	0.97	2.71552	2.40039	157
Fu2	Fu2_0.97_nM	0.97	3.05145	2.41609	158
Fu2	Fu2_0.97_nM	0.97	3.14325	2.43177	159
Fu2	Fu2_0.97_nM	0.97	2.94891	2.44745	160
Fu2	Fu2_0.97_nM	0.97	3.03485	2.46311	161
Fu2	Fu2_0.97_nM	0.97	2.99286	2.47875	162
Fu2	Fu2_0.97_nM	0.97	2.93329	2.49439	163
Fu2	Fu2_0.97_nM	0.97	2.77313	2.51001	164
Fu2	Fu2_0.97_nM	0.97	2.9743	2.52562	165
Fu2	Fu2_0.97_nM	0.97	3.02411	2.54122	166
Fu2	Fu2_0.97_nM	0.97	3.09344	2.5568	167
Fu2	Fu2_0.97_nM	0.97	3.14423	2.57237	168
Fu2	Fu2_0.97_nM	0.97	3.23212	2.58793	169
Fu2	Fu2_0.97_nM	0.97	3.13251	2.60348	170
Fu2	Fu2_0.97_nM	0.97	3.33856	2.61901	171
Fu2	Fu2_0.97_nM	0.97	3.36688	2.63453	172
Fu2	Fu2_0.97_nM	0.97	3.38934	2.65004	173
Fu2	Fu2_0.97_nM	0.97	3.32684	2.66554	174
Fu2	Fu2_0.97_nM	0.97	3.09442	2.68102	175
Fu2	Fu2_0.97_nM	0.97	3.32098	2.6965	176
Fu2	Fu2_0.97_nM	0.97	3.42841	2.71195	177
Fu2	Fu2_0.97_nM	0.97	3.08173	2.7274	178
Fu2	Fu2_0.97_nM	0.97	3.47137	2.74284	179
Fu2	Fu2_0.97_nM	0.97	3.58075	2.75826	180
Fu2	Fu2_0.97_nM	0.97	3.32001	2.77367	181
Fu2	Fu2_0.97_nM	0.97	3.20282	2.78907	182
Fu2	Fu2_0.97_nM	0.97	3.65692	2.80445	183
Fu2	Fu2_0.97_nM	0.97	3.4577	2.81982	184
Fu2	Fu2_0.97_nM	0.97	3.36005	2.83518	185
Fu2	Fu2_0.97_nM	0.97	3.60126	2.85053	186
Fu2	Fu2_0.97_nM	0.97	3.54852	2.86587	187
Fu2	Fu2_0.97_nM	0.97	3.57977	2.88119	188
Fu2	Fu2_0.97_nM	0.97	3.63544	2.8965	189
Fu2	Fu2_0.97_nM	0.97	3.51141	2.9118	190
Fu2	Fu2_0.97_nM	0.97	3.41083	2.92709	191
Fu2	Fu2_0.97_nM	0.97	3.55536	2.94236	192
Fu2	Fu2_0.97_nM	0.97	3.6286	2.95762	193
Fu2	Fu2_0.97_nM	0.97	3.67255	2.95829	194
Fu2	Fu2_0.97_nM	0.97		2.95804	195
Fu2	Fu2_0.97_nM	0.97		2.95778	196
Fu2	Fu2_0.97_nM	0.97		2.95752	197
Fu2	Fu2_0.97_nM	0.97		2.95726	198
Fu2	Fu2_0.97_nM	0.97		2.957	199
Fu2	Fu2_0.97_nM	0.97		2.95674	200
Fu2	Fu2_0.97_nM	0.97	4.00555	2.95649	201
Fu2	Fu2_0.97_nM	0.97	3.81512	2.95623	202
Fu2	Fu2_0.97_nM	0.97	3.65302	2.95597	203
Fu2	Fu2_0.97_nM	0.97	3.76044	2.95571	204
Fu2	Fu2_0.97_nM	0.97	3.72528	2.95545	205
Fu2	Fu2_0.97_nM	0.97	3.5368	2.9552	206
Fu2	Fu2_0.97_nM	0.97	3.46552	2.95494	207
Fu2	Fu2_0.97_nM	0.97	3.32001	2.95468	208
Fu2	Fu2_0.97_nM	0.97	3.47626	2.95442	209
Fu2	Fu2_0.97_nM	0.97	3.46356	2.95416	210
Fu2	Fu2_0.97_nM	0.97	3.66278	2.95391	211
Fu2	Fu2_0.97_nM	0.97	3.52313	2.95365	212
Fu2	Fu2_0.97_nM	0.97	3.60028	2.95339	213
Fu2	Fu2_0.97_nM	0.97	3.45673	2.95313	214
Fu2	Fu2_0.97_nM	0.97	3.54657	2.95288	215
Fu2	Fu2_0.97_nM	0.97	3.71454	2.95262	216
Fu2	Fu2_0.97_nM	0.97	3.61688	2.95236	217
Fu2	Fu2_0.97_nM	0.97	3.44989	2.9521	218
Fu2	Fu2_0.97_nM	0.97	3.42157	2.95184	219
Fu2	Fu2_0.97_nM	0.97	3.37372	2.95159	220
Fu2	Fu2_0.97_nM	0.97	3.28876	2.95133	221
Fu2	Fu2_0.97_nM	0.97	3.51337	2.95107	222
Fu2	Fu2_0.97_nM	0.97	3.55927	2.95081	223
Fu2	Fu2_0.97_nM	0.97	3.7204	2.95056	224
Fu2	Fu2_0.97_nM	0.97	3.51044	2.9503	225
Fu2	Fu2_0.97_nM	0.97	3.32391	2.95004	226
Fu2	Fu2_0.97_nM	0.97	3.24384	2.94978	227
Fu2	Fu2_0.97_nM	0.97	3.18817	2.94953	228
Fu2	Fu2_0.97_nM	0.97	3.52997	2.94927	229
Fu2	Fu2_0.97_nM	0.97	3.4704	2.94901	230
Fu2	Fu2_0.97_nM	0.97	3.40887	2.94875	231
Fu2	Fu2_0.97_nM	0.97	3.25555	2.9485	232
Fu2	Fu2_0.97_nM	0.97	3.28583	2.94824	233
Fu2	Fu2_0.97_nM	0.97	3.5368	2.94798	234
Fu2	Fu2_0.97_nM	0.97	3.60712	2.94772	235
Fu2	Fu2_0.97_nM	0.97	3.55341	2.94747	236
Fu2	Fu2_0.97_nM	0.97	3.46259	2.94721	237
Fu2	Fu2_0.97_nM	0.97	3.33466	2.94695	238
Fu2	Fu2_0.97_nM	0.97	3.36102	2.94669	239
Fu2	Fu2_0.97_nM	0.97	3.45673	2.94644	240
Fu2	Fu2_0.97_nM	0.97	3.37274	2.94618	241
Fu2	Fu2_0.97_nM	0.97	3.36591	2.94592	242
Fu2	Fu2_0.97_nM	0.97	3.44501	2.94567	243
Fu2	Fu2_0.97_nM	0.97	3.12372	2.94541	244
Fu2	Fu2_0.97_nM	0.97	3.41278	2.94515	245
Fu2	Fu2_0.97_nM	0.97	3.41278	2.94489	246
Fu2	Fu2_0.97_nM	0.97	3.47235	2.94464	247
Fu2	Fu2_0.97_nM	0.97	3.57489	2.94438	248
Fu2	Fu2_0.97_nM	0.97	3.69305	2.94412	249
Fu2	Fu2_0.97_nM	0.97	3.27997	2.94387	250
Fu2	Fu2_0.97_nM	0.97	3.46649	2.94361	251
Fu2	Fu2_0.97_nM	0.97	3.4118	2.94335	252
Fu2	Fu2_0.97_nM	0.97	3.27313	2.9431	253
Fu2	Fu2_0.97_nM	0.97	3.16278	2.94284	254
Fu2	Fu2_0.97_nM	0.97	3.21747	2.94258	255
Fu2	Fu2_0.97_nM	0.97	3.58954	2.94232	256
Fu2	Fu2_0.97_nM	0.97	3.4577	2.94207	257
Fu2	Fu2_0.97_nM	0.97	2.94891	2.94181	258
Fu2	Fu2_0.97_nM	0.97	3.49677	2.94155	259
Fu2	Fu2_0.97_nM	0.97	3.59833	2.9413	260
Fu2	Fu2_0.97_nM	0.97	3.50262	2.94104	261
Fu2	Fu2_0.97_nM	0.97	3.53973	2.94078	262
Fu2	Fu2_0.97_nM	0.97	3.57782	2.94053	263
Fu2	Fu2_0.97_nM	0.97	3.51727	2.94027	264
Fu2	Fu2_0.97_nM	0.97	3.38544	2.94001	265
Fu2	Fu2_0.97_nM	0.97	3.30634	2.93976	266
Fu2	Fu2_0.97_nM	0.97	3.487	2.9395	267
Fu2	Fu2_0.97_nM	0.97	3.41571	2.93924	268
Fu2	Fu2_0.97_nM	0.97	3.69305	2.93899	269
Fu2	Fu2_0.97_nM	0.97	3.47626	2.93873	270
Fu2	Fu2_0.97_nM	0.97	3.62274	2.93847	271
Fu2	Fu2_0.97_nM	0.97	3.56903	2.93822	272
Fu2	Fu2_0.97_nM	0.97	3.22821	2.93796	273
Fu2	Fu2_0.97_nM	0.97	3.47919	2.9377	274
Fu2	Fu2_0.97_nM	0.97	3.09247	2.93745	275
Fu2	Fu2_0.97_nM	0.97	3.24286	2.93719	276
Fu2	Fu2_0.97_nM	0.97	3.33368	2.93694	277
Fu2	Fu2_0.97_nM	0.97	3.56903	2.93668	278
Fu2	Fu2_0.97_nM	0.97	3.19012	2.93642	279
Fu2	Fu2_0.97_nM	0.97	3.30341	2.93617	280
Fu2	Fu2_0.97_nM	0.97	3.42841	2.93591	281
Fu2	Fu2_0.97_nM	0.97	3.17548	2.93565	282
Fu2	Fu2_0.97_nM	0.97	3.50458	2.9354	283
Fu2	Fu2_0.97_nM	0.97	3.32489	2.93514	284
Fu2	Fu2_0.97_nM	0.97	3.3327	2.93489	285
Fu2	Fu2_0.97_nM	0.97	3.21747	2.93463	286
Fu2	Fu2_0.97_nM	0.97	3.35321	2.93437	287
Fu2	Fu2_0.97_nM	0.97	3.50067	2.93412	288
Fu2	Fu2_0.97_nM	0.97	3.362	2.93386	289
Fu2	Fu2_0.97_nM	0.97	3.43329	2.9336	290
Fu2	Fu2_0.97_nM	0.97	3.66083	2.93335	291
Fu2	Fu2_0.97_nM	0.97	3.89813	2.93309	292
Fu2	Fu2_0.97_nM	0.97	3.7868	2.93284	293
Fu2	Fu2_0.97_nM	0.97	3.54364	2.93258	294
Fu2	Fu2_0.97_nM	0.97	3.61884	2.93232	295
Fu2	Fu2_0.97_nM	0.97	3.4743	2.93207	296
Fu2	Fu2_0.97_nM	0.97	3.57391	2.93181	297
Fu2	Fu2_0.97_nM	0.97	3.362	2.93156	298
Fu2	Fu2_0.97_nM	0.97	3.44305	2.9313	299
Fu2	Fu2_0.97_nM	0.97	3.49872	2.93104	300
Fu2	Fu2_0.97_nM	0.97	3.52509	2.93079	301
Fu2	Fu2_0.97_nM	0.97	3.44794	2.93053	302
Fu2	Fu2_0.97_nM	0.97	3.28778	2.93028	303
Fu2	Fu2_0.97_nM	0.97	3.60907	2.93002	304
Fu2	Fu2_0.97_nM	0.97	3.46747	2.92977	305
Fu2	Fu2_0.97_nM	0.97	3.31415	2.92951	306
Fu2	Fu2_0.97_nM	0.97	3.54071	2.92925	307
Fu2	Fu2_0.97_nM	0.97	3.57196	2.929	308
Fu2	Fu2_0.97_nM	0.97	3.35223	2.92874	309
Fu2	Fu2_0.97_nM	0.97	3.42352	2.92849	310
Fu2	Fu2_0.97_nM	0.97	3.41083	2.92823	311
Fu2	Fu2_0.97_nM	0.97	3.56415	2.92798	312
Fu2	Fu2_0.97_nM	0.97	3.47821	2.92772	313
Fu2	Fu2_0.97_nM	0.97	3.26434	2.92746	314
Fu2	Fu2_0.97_nM	0.97	3.36102	2.92721	315
Fu2	Fu2_0.97_nM	0.97	3.29559	2.92695	316
Fu2	Fu2_0.97_nM	0.97	3.27802	2.9267	317
Fu2	Fu2_0.97_nM	0.97	3.37665	2.92644	318
Fu2	Fu2_0.97_nM	0.97	3.39227	2.92619	319
Fu2	Fu2_0.97_nM	0.97	3.3161	2.92593	320
Fu2	Fu2_0.97_nM	0.97	3.48016	2.92568	321
Fu2	Fu2_0.97_nM	0.97	3.13934	2.92542	322
Fu2	Fu2_0.97_nM	0.97	3.20673	2.92516	323
Fu2	Fu2_0.97_nM	0.97	3.38348	2.92491	324
Fu2	Fu2_0.97_nM	0.97	3.52118	2.92465	325
Fu2	Fu2_0.97_nM	0.97	3.61298	2.9244	326
Fu2	Fu2_0.97_nM	0.97	3.63446	2.92414	327
Fu2	Fu2_0.97_nM	0.97	3.56512	2.92389	328
Fu2	Fu2_0.97_nM	0.97	3.41278	2.92363	329
Fu2	Fu2_0.97_nM	0.97	3.41571	2.92338	330
Fu2	Fu2_0.97_nM	0.97	3.32391	2.92312	331
Fu2	Fu2_0.97_nM	0.97	3.66473	2.92287	332
Fu2	Fu2_0.97_nM	0.97	3.55634	2.92261	333
Fu2	Fu2_0.97_nM	0.97	3.39032	2.92236	334
Fu2	Fu2_0.97_nM	0.97	3.44012	2.9221	335
Fu2	Fu2_0.97_nM	0.97	3.41376	2.92185	336
Fu2	Fu2_0.97_nM	0.97	3.26923	2.92159	337
Fu2	Fu2_0.97_nM	0.97	3.50946	2.92134	338
Fu2	Fu2_0.97_nM	0.97	3.4704	2.92108	339
Fu2	Fu2_0.97_nM	0.97	3.39325	2.92083	340
Fu2	Fu2_0.97_nM	0.97	3.4118	2.92057	341
Fu2	Fu2_0.97_nM	0.97	3.43719	2.92032	342
Fu2	Fu2_0.97_nM	0.97	3.61005	2.92006	343
Fu2	Fu2_0.97_nM	0.97	3.58954	2.91981	344
Fu2	Fu2_0.97_nM	0.97	3.63641	2.91955	345
Fu2	Fu2_0.97_nM	0.97	3.3327	2.9193	346
Fu2	Fu2_0.97_nM	0.97	3.47137	2.91904	347
Fu2	Fu2_0.97_nM	0.97	3.41864	2.91879	348
Fu2	Fu2_0.97_nM	0.97	3.42743	2.91853	349
Fu2	Fu2_0.97_nM	0.97	3.3454	2.91828	350
Fu2	Fu2_0.97_nM	0.97	3.44305	2.91802	351
Fu2	Fu2_0.97_nM	0.97	3.36005	2.91777	352
Fu2	Fu2_0.97_nM	0.97	3.3161	2.91751	353
Fu2	Fu2_0.97_nM	0.97	3.56903	2.91726	354
Fu2	Fu2_0.97_nM	0.97	3.4245	2.917	355
Fu2	Fu2_0.97_nM	0.97	3.68817	2.91675	356
Fu2	Fu2_0.97_nM	0.97	3.5036	2.9165	357
Fu2	Fu2_0.97_nM	0.97	3.35223	2.91624	358
Fu2	Fu2_0.97_nM	0.97	3.22528	2.91599	359
Fu2	Fu2_0.97_nM	0.97	3.32196	2.91573	360
Fu2	Fu2_0.97_nM	0.97	3.60516	2.91548	361
Fu2	Fu2_0.97_nM	0.97	3.30243	2.91522	362
Fu2	Fu2_0.97_nM	0.97	3.13837	2.91497	363
Fu2	Fu2_0.97_nM	0.97	3.60614	2.91471	364
Fu2	Fu2_0.97_nM	0.97	3.74481	2.91446	365
Fu2	Fu2_0.97_nM	0.97	3.20087	2.9142	366
Fu2	Fu2_0.97_nM	0.97	3.42938	2.91395	367
Fu2	Fu2_0.97_nM	0.97	3.29364	2.9137	368
Fu2	Fu2_0.97_nM	0.97	3.28192	2.91344	369
Fu2	Fu2_0.97_nM	0.97	3.61884	2.91319	370
Fu2	Fu2_0.97_nM	0.97	3.53778	2.91293	371
Fu2	Fu2_0.97_nM	0.97	3.70966	2.91268	372
Fu2	Fu2_0.97_nM	0.97	3.34052	2.91242	373
Fu2	Fu2_0.97_nM	0.97	3.29657	2.91217	374
Fu2	Fu2_0.97_nM	0.97	3.56122	2.91192	375
Fu2	Fu2_0.97_nM	0.97	3.37177	2.91166	376
Fu2	Fu2_0.97_nM	0.97	3.24677	2.91141	377
Fu2	Fu2_0.97_nM	0.97	3.1911	2.91115	378
Fu2	Fu2_0.97_nM	0.97	3.26239	2.9109	379
Fu2	Fu2_0.97_nM	0.97	3.44696	2.91065	380
Fu2	Fu2_0.97_nM	0.97	3.54169	2.91039	381
Fu2	Fu2_0.97_nM	0.97	3.19989	2.91014	382
Fu2	Fu2_0.97_nM	0.97	3.16669	2.90988	383
Fu2	Fu2_0.97_nM	0.97	3.0788	2.90963	384
Fu2	Fu2_0.97_nM	0.97	3.23016	2.90937	385
Fu2	Fu2_0.97_nM	0.97	3.23798	2.90912	386
Fu2	Fu2_0.97_nM	0.97	3.10614	2.90887	387
Fu2	Fu2_0.97_nM	0.97	3.10516	2.90861	388
Fu2	Fu2_0.97_nM	0.97	3.20184	2.90836	389
Fu2	Fu2_0.97_nM	0.97	3.29559	2.90811	390
Fu2	Fu2_0.97_nM	0.97	3.19989	2.90785	391
Fu2	Fu2_0.97_nM	0.97	3.27704	2.9076	392
Fu2	Fu2_0.97_nM	0.97	3.37079	2.90734	393
Fu2	Fu2_0.97_nM	0.97	3.64911	2.90709	394
Fu2	Fu2_0.97_nM	0.97	3.21552	2.90684	395
Fu2	Fu2_0.97_nM	0.97	3.61298	2.90658	396
Fu2	Fu2_0.97_nM	0.97	3.53583	2.90633	397
Fu2	Fu2_0.97_nM	0.97	3.40985	2.90608	398
Fu2	Fu2_0.97_nM	0.97	3.25555	2.90582	399
Fu2	Fu2_0.97_nM	0.97	3.48602	2.90557	400
Fu2	Fu2_0.97_nM	0.97	3.40985	2.90531	401
Fu2	Fu2_0.97_nM	0.97	3.41083	2.90506	402
Fu2	Fu2_0.97_nM	0.97	3.38055	2.90481	403
Fu2	Fu2_0.97_nM	0.97	3.38837	2.90455	404
Fu2	Fu2_0.97_nM	0.97	3.56903	2.9043	405
Fu2	Fu2_0.97_nM	0.97	3.61884	2.90405	406
Fu2	Fu2_0.97_nM	0.97	3.63641	2.90379	407
Fu2	Fu2_0.97_nM	0.97	3.52118	2.90354	408
Fu2	Fu2_0.97_nM	0.97	3.49579	2.90329	409
Fu2	Fu2_0.97_nM	0.97	3.66766	2.90303	410
Fu2	Fu2_0.97_nM	0.97	3.56122	2.90278	411
Fu2	Fu2_0.97_nM	0.97	3.41376	2.90253	412
Fu2	Fu2_0.97_nM	0.97	3.40302	2.90227	413
Fu2	Fu2_0.97_nM	0.97	3.39716	2.90202	414
Fu2	Fu2_0.97_nM	0.97	3.26434	2.90177	415
Fu2	Fu2_0.97_nM	0.97	3.2829	2.90151	416
Fu2	Fu2_0.97_nM	0.97	3.33856	2.90126	417
Fu2	Fu2_0.97_nM	0.97	3.35516	2.90101	418
Fu2	Fu2_0.97_nM	0.97	3.50262	2.90075	419
Fu2	Fu2_0.97_nM	0.97	3.30145	2.9005	420
Fu2	Fu2_0.97_nM	0.97	3.31708	2.90025	421
Fu2	Fu2_0.97_nM	0.97	3.21063	2.89999	422
Fu2	Fu2_0.97_nM	0.97	3.17548	2.89974	423
Fu2	Fu2_0.97_nM	0.97	3.16083	2.89949	424
Fu2	Fu2_0.97_nM	0.97	3.24286	2.89923	425
Fu2	Fu2_0.97_nM	0.97	3.41962	2.89898	426
Fu2	Fu2_0.97_nM	0.97	3.64032	2.89873	427
Fu2	Fu2_0.97_nM	0.97	3.65302	2.89847	428
Fu2	Fu2_0.97_nM	0.97	3.67841	2.89822	429
Fu2	Fu2_0.97_nM	0.97	3.41864	2.89797	430
Fu2	Fu2_0.97_nM	0.97	3.37958	2.89771	431
Fu2	Fu2_0.97_nM	0.97	3.67352	2.89746	432
Fu2	Fu2_0.97_nM	0.97	3.48016	2.89721	433
Fu2	Fu2_0.97_nM	0.97	3.60809	2.89696	434
Fu2	Fu2_0.97_nM	0.97	3.50751	2.8967	435
Fu2	Fu2_0.97_nM	0.97	3.36102	2.89645	436
Fu2	Fu2_0.97_nM	0.97	3.63739	2.8962	437
Fu2	Fu2_0.97_nM	0.97	3.66962	2.89594	438
Fu2	Fu2_0.97_nM	0.97	3.41083	2.89569	439
Fu2	Fu2_0.97_nM	0.97	3.49774	2.89544	440
Fu2	Fu2_0.97_nM	0.97	3.10126	2.89519	441
Fu2	Fu2_0.97_nM	0.97	3.38544	2.89493	442
Fu2	Fu2_0.97_nM	0.97	3.35321	2.89468	443
Fu2	Fu2_0.97_nM	0.97	3.5163	2.89443	444
Fu2	Fu2_0.97_nM	0.97	3.57587	2.89418	445
Fu2	Fu2_0.97_nM	0.97	3.16864	2.89392	446
Fu2	Fu2_0.97_nM	0.97	3.22919	2.89367	447
Fu2	Fu2_0.97_nM	0.97	3.27899	2.89342	448
Fu2	Fu2_0.97_nM	0.97	3.5788	2.89317	449
Fu2	Fu2_0.97_nM	0.97	3.39325	2.89291	450
Fu2	Fu2_0.97_nM	0.97	3.33661	2.89266	451
Fu2	Fu2_0.97_nM	0.97	3.48602	2.89241	452
Fu2	Fu2_0.97_nM	0.97	3.69696	2.89215	453
Fu2	Fu2_0.97_nM	0.97	3.4743	2.8919	454
Fu2	Fu2_0.97_nM	0.97	3.40399	2.89165	455
Fu2	Fu2_0.97_nM	0.97	3.50458	2.8914	456
Fu2	Fu2_0.97_nM	0.97	3.56805	2.89115	457
Fu2	Fu2_0.97_nM	0.97	3.55829	2.89089	458
Fu2	Fu2_0.97_nM	0.97	3.5993	2.89064	459
Fu2	Fu2_0.97_nM	0.97	3.47235	2.89039	460
Fu2	Fu2_0.97_nM	0.97	3.22137	2.89014	461
Fu2	Fu2_0.97_nM	0.97	3.48407	2.88988	462
Fu2	Fu2_0.97_nM	0.97	3.36981	2.88963	463
Fu2	Fu2_0.97_nM	0.97	3.43622	2.88938	464
Fu2	Fu2_0.97_nM	0.97	3.37372	2.88913	465
Fu2	Fu2_0.97_nM	0.97	3.60321	2.88887	466
Fu2	Fu2_0.97_nM	0.97	3.4118	2.88862	467
Fu2	Fu2_0.97_nM	0.97	3.44012	2.88837	468
Fu2	Fu2_0.97_nM	0.97	3.26239	2.88812	469
Fu2	Fu2_0.97_nM	0.97	3.40106	2.88787	470
Fu2	Fu2_0.97_nM	0.97	3.40497	2.88761	471
Fu2	Fu2_0.97_nM	0.97	3.55145	2.88736	472
Fu2	Fu2_0.97_nM	0.97	3.8493	2.88711	473
Fu2	Fu2_0.97_nM	0.97	3.5788	2.88686	474
Fu2	Fu2_0.97_nM	0.97	3.45966	2.88661	475
Fu2	Fu2_0.97_nM	0.97	3.24286	2.88635	476
Fu2	Fu2_0.97_nM	0.97	3.24286	2.8861	477
Fu2	Fu2_0.97_nM	0.97	3.33173	2.88585	478
Fu2	Fu2_0.97_nM	0.97	3.26239	2.8856	479
Fu2	Fu2_0.97_nM	0.97	3.46259	2.88535	480
Fu2	Fu2_0.97_nM	0.97	3.59735	2.88509	481
Fu2	Fu2_0.97_nM	0.97	3.60516	2.88484	482
Fu2	Fu2_0.97_nM	0.97	3.36786	2.88459	483
Fu2	Fu2_0.97_nM	0.97	3.33466	2.88434	484
Fu2	Fu2_0.97_nM	0.97	3.4411	2.88409	485
Fu2	Fu2_0.97_nM	0.97	3.30634	2.88383	486
Fu2	Fu2_0.97_nM	0.97	3.37958	2.88358	487
Fu2	Fu2_0.97_nM	0.97	3.37079	2.88333	488
Fu2	Fu2_0.97_nM	0.97	3.64227	2.88308	489
Fu2	Fu2_0.97_nM	0.97	3.54657	2.88283	490
Fu2	Fu2_0.97_nM	0.97	3.70575	2.88258	491
Fu2	Fu2_0.97_nM	0.97	3.5495	2.88232	492
Fu2	Fu2_0.97_nM	0.97	3.39813	2.88207	493
Fu2	Fu2_0.97_nM	0.97	3.38837	2.88182	494
Fu2	Fu2_0.97_nM	0.97	3.66083	2.88157	495
Fu2	Fu2_0.97_nM	0.97	3.28485	2.88132	496
Fu2	Fu2_0.97_nM	0.97	3.48895	2.88107	497
Fu2	Fu2_0.97_nM	0.97	3.54852	2.88082	498
Fu2	Fu2_0.97_nM	0.97	3.50751	2.88056	499
Fu2	Fu2_0.97_nM	0.97	3.69794	2.88031	500
Fu2	Fu2_0.97_nM	0.97	3.59247	2.88006	501
Fu2	Fu2_0.97_nM	0.97	3.42548	2.87981	502
Fu2	Fu2_0.97_nM	0.97	3.46161	2.87956	503
Fu2	Fu2_0.97_nM	0.97	3.57001	2.87931	504
Fu2	Fu2_0.97_nM	0.97	3.58563	2.87906	505
Fu2	Fu2_0.97_nM	0.97	3.57098	2.8788	506
Fu2	Fu2_0.97_nM	0.97	3.43134	2.87855	507
Fu2	Fu2_0.97_nM	0.97	3.11688	2.8783	508
Fu2	Fu2_0.97_nM	0.97	3.48798	2.87805	509
Fu2	Fu2_0.97_nM	0.97	3.41571	2.8778	510
Fu2	Fu2_0.97_nM	0.97	3.41766	2.87755	511
Fu2	Fu2_0.97_nM	0.97	3.4743	2.8773	512
Fu2	Fu2_0.97_nM	0.97	3.36786	2.87705	513
Fu2	Fu2_0.97_nM	0.97	3.24872	2.87679	514
Fu2	Fu2_0.97_nM	0.97	3.42255	2.87654	515
Fu2	Fu2_0.97_nM	0.97	3.48114	2.87629	516
Fu2	Fu2_0.97_nM	0.97	3.37665	2.87604	517
Fu2	Fu2_0.97_nM	0.97	3.19403	2.87579	518
Fu2	Fu2_0.97_nM	0.97	3.3454	2.87554	519
Fu2	Fu2_0.97_nM	0.97	3.42548	2.87529	520
Fu2	Fu2_0.97_nM	0.97	3.46454	2.87504	521
Fu2	Fu2_0.97_nM	0.97	3.30634	2.87479	522
Fu2	Fu2_0.97_nM	0.97	3.22235	2.87453	523
Fu2	Fu2_0.97_nM	0.97	3.37372	2.87428	524
Fu2	Fu2_0.97_nM	0.97	3.36688	2.87403	525
Fu2	Fu2_0.97_nM	0.97	3.32977	2.87378	526
Fu2	Fu2_0.97_nM	0.97	3.26923	2.87353	527
Fu2	Fu2_0.97_nM	0.97	3.61981	2.87328	528
Fu2	Fu2_0.97_nM	0.97	3.61981	2.87303	529
Fu2	Fu2_0.97_nM	0.97	3.62665	2.87278	530
Fu2	Fu2_0.97_nM	0.97	3.27118	2.87253	531
Fu2	Fu2_0.97_nM	0.97	3.32001	2.87228	532
Fu2	Fu2_0.97_nM	0.97	3.50946	2.87203	533
Fu2	Fu2_0.97_nM	0.97	3.46356	2.87178	534
Fu2	Fu2_0.97_nM	0.97	3.73993	2.87153	535
Fu2	Fu2_0.97_nM	0.97	3.32587	2.87127	536
Fu2	Fu2_0.97_nM	0.97	3.34442	2.87102	537
Fu2	Fu2_0.97_nM	0.97	3.52118	2.87077	538
Fu2	Fu2_0.97_nM	0.97	3.60126	2.87052	539
Fu2	Fu2_0.97_nM	0.97	3.73993	2.87027	540
Fu2	Fu2_0.97_nM	0.97	3.6579	2.87002	541
Fu2	Fu2_0.97_nM	0.97	3.77899	2.86977	542
Fu2	Fu2_0.97_nM	0.97	3.48212	2.86952	543
Fu2	Fu2_0.97_nM	0.97	3.54266	2.86927	544
Fu2	Fu2_0.97_nM	0.97	3.48212	2.86902	545
Fu2	Fu2_0.97_nM	0.97	3.51239	2.86877	546
Fu2	Fu2_0.97_nM	0.97	3.46063	2.86852	547
Fu2	Fu2_0.97_nM	0.97	3.67157	2.86827	548
Fu2	Fu2_0.97_nM	0.97	3.43231	2.86802	549
Fu2	Fu2_0.97_nM	0.97	3.53192	2.86777	550
Fu2	Fu2_0.97_nM	0.97	3.67352	2.86752	551
Fu2	Fu2_0.97_nM	0.97	3.40594	2.86727	552
Fu2	Fu2_0.97_nM	0.97	3.64618	2.86702	553
Fu2	Fu2_0.97_nM	0.97	3.97919	2.86677	554
Fu2	Fu2_0.97_nM	0.97	3.56805	2.86652	555
Fu2	Fu2_0.97_nM	0.97	3.71454	2.86627	556
Fu2	Fu2_0.97_nM	0.97	3.5368	2.86602	557
Fu2	Fu2_0.97_nM	0.97	3.43622	2.86577	558
Fu2	Fu2_0.97_nM	0.97	3.47821	2.86551	559
Fu2	Fu2_0.97_nM	0.97	3.47137	2.86526	560
Fu2	Fu2_0.97_nM	0.97	3.43036	2.86501	561
Fu2	Fu2_0.97_nM	0.97	3.70087	2.86476	562
Fu2	Fu2_0.97_nM	0.97	3.97528	2.86451	563
Fu2	Fu2_0.97_nM	0.97	3.64813	2.86426	564
Fu2	Fu2_0.97_nM	0.97	3.55048	2.86401	565
Fu2	Fu2_0.97_nM	0.97	3.42841	2.86376	566
Fu2	Fu2_0.97_nM	0.97	3.4704	2.86351	567
Fu2	Fu2_0.97_nM	0.97	3.59735	2.86326	568
Fu2	Fu2_0.97_nM	0.97	3.6286	2.86301	569
Fu2	Fu2_0.97_nM	0.97	3.46552	2.86276	570
Fu2	Fu2_0.97_nM	0.97	3.79657	2.86251	571
Fu2	Fu2_0.97_nM	0.97	3.73602	2.86226	572
Fu2	Fu2_0.97_nM	0.97	3.58075	2.86201	573
Fu2	Fu2_0.97_nM	0.97	3.75946	2.86177	574
Fu2	Fu2_0.97_nM	0.97	3.57196	2.86152	575
Fu2	Fu2_0.97_nM	0.97	3.55927	2.86127	576
Fu2	Fu2_0.97_nM	0.97	3.61102	2.86102	577
Fu2	Fu2_0.97_nM	0.97	3.6286	2.86077	578
Fu2	Fu2_0.97_nM	0.97	3.69598	2.86052	579
Fu2	Fu2_0.97_nM	0.97	3.52509	2.86027	580
Fu2	Fu2_0.97_nM	0.97	3.15594	2.86002	581
Fu2	Fu2_0.97_nM	0.97	3.73798	2.85977	582
Fu2	Fu2_0.97_nM	0.97	3.67938	2.85952	583
Fu2	Fu2_0.97_nM	0.97	3.60516	2.85927	584
Fu2	Fu2_0.97_nM	0.97	3.46063	2.85902	585
Fu2	Fu2_0.97_nM	0.97	3.54755	2.85877	586
Fu2	Fu2_0.97_nM	0.97	3.67938	2.85852	587
Fu2	Fu2_0.97_nM	0.97	3.82977	2.85827	588
Fu2	Fu2_0.97_nM	0.97	3.39813	2.85802	589
Fu2	Fu2_0.97_nM	0.97	3.41083	2.85777	590
Fu2	Fu2_0.97_nM	0.97	3.32977	2.85752	591
Fu2	Fu2_0.97_nM	0.97	3.65692	2.85727	592
Fu2	Fu2_0.97_nM	0.97	3.07782	2.85702	593
Fu2	Fu2_0.97_nM	0.97	3.30438	2.85677	594
Fu2	Fu2_0.97_nM	0.97	3.55048	2.85652	595
Fu2	Fu2_0.97_nM	0.97	3.58368	2.85627	596
Fu2	Fu2_0.97_nM	0.97	3.39813	2.85602	597
Fu2	Fu2_0.97_nM	0.97	3.79071	2.85578	598
Fu2	Fu2_0.97_nM	0.97	3.68622	2.85553	599
Fu2	Fu2_0.97_nM	0.97	3.42938	2.85528	600
Fu2	Fu2_0.97_nM	0.97	3.69208	2.85503	601
Fu2	Fu2_0.97_nM	0.97	3.48602	2.85478	602
Fu2	Fu2_0.97_nM	0.97	3.75165	2.85453	603
Fu2	Fu2_0.97_nM	0.97	3.89716	2.85428	604
Fu2	Fu2_0.97_nM	0.97	3.49091	2.85403	605
Fu2	Fu2_0.97_nM	0.97	3.26044	2.85378	606
Fu2	Fu2_0.97_nM	0.97	3.56805	2.85353	607
Fu2	Fu2_0.97_nM	0.97	3.54462	2.85328	608
Fu2	Fu2_0.97_nM	0.97	3.65692	2.85303	609
Fu2	Fu2_0.97_nM	0.97	3.67841	2.85279	610
Fu2	Fu2_0.97_nM	0.97	3.62079	2.85254	611
Fu2	Fu2_0.97_nM	0.97	3.48407	2.85229	612
Fu2	Fu2_0.97_nM	0.97	3.60028	2.85204	613
Fu2	Fu2_0.97_nM	0.97	3.45966	2.85179	614
Fu2	Fu2_0.97_nM	0.97	3.57684	2.85154	615
Fu2	Fu2_0.97_nM	0.97	3.63934	2.85129	616
Fu2	Fu2_0.97_nM	0.97	3.62665	2.85104	617
Fu2	Fu2_0.97_nM	0.97	3.47528	2.85079	618
Fu2	Fu2_0.97_nM	0.97	3.41669	2.85054	619
Fu2	Fu2_0.97_nM	0.97	3.45282	2.8503	620
Fu2	Fu2_0.97_nM	0.97	3.38153	2.85005	621
Fu2	Fu2_0.97_nM	0.97	3.35907	2.8498	622
Fu2	Fu2_0.97_nM	0.97	3.30829	2.84955	623
Fu2	Fu2_0.97_nM	0.97	3.36591	2.8493	624
Fu2	Fu2_0.97_nM	0.97	3.59247	2.84905	625
Fu2	Fu2_0.97_nM	0.97	3.54657	2.8488	626
Fu2	Fu2_0.97_nM	0.97	3.5827	2.84855	627
Fu2	Fu2_0.97_nM	0.97	3.46063	2.84831	628
Fu2	Fu2_0.97_nM	0.97	3.70477	2.84806	629
Fu2	Fu2_0.97_nM	0.97	3.47137	2.84781	630
Fu2	Fu2_0.97_nM	0.97	3.53973	2.84756	631
Fu2	Fu2_0.97_nM	0.97	3.6452	2.84731	632
Fu2	Fu2_0.97_nM	0.97	3.6911	2.84706	633
Fu2	Fu2_0.97_nM	0.97	3.64032	2.84681	634
Fu2	Fu2_0.97_nM	0.97	3.54559	2.84657	635
Fu2	Fu2_0.97_nM	0.97	3.49188	2.84632	636
Fu2	Fu2_0.97_nM	0.97	3.49677	2.84607	637
Fu2	Fu2_0.97_nM	0.97	3.41571	2.84582	638
Fu2	Fu2_0.97_nM	0.97	3.36005	2.84557	639
Fu2	Fu2_0.97_nM	0.97	3.48505	2.84532	640
Fu2	Fu2_0.97_nM	0.97	3.39423	2.84508	641
Fu2	Fu2_0.97_nM	0.97	3.40985	2.84483	642
Fu2	Fu2_0.97_nM	0.97	3.26825	2.84458	643
Fu2	Fu2_0.97_nM	0.97	3.31805	2.84433	644
Fu2	Fu2_0.97_nM	0.97	3.35516	2.84408	645
Fu2	Fu2_0.97_nM	0.97	3.44403	2.84383	646
Fu2	Fu2_0.97_nM	0.97	3.56512	2.84359	647
Fu2	Fu2_0.97_nM	0.97	3.49677	2.84334	648
Fu2	Fu2_0.97_nM	0.97	3.4411	2.84309	649
Fu2	Fu2_0.97_nM	0.97	3.42059	2.84284	650
Fu2	Fu2_0.97_nM	0.97	3.61884	2.84259	651
Fu2	Fu2_0.97_nM	0.97	3.72723	2.84234	652
Fu2	Fu2_0.97_nM	0.97	3.44891	2.8421	653
Fu2	Fu2_0.97_nM	0.97	3.68622	2.84185	654
Fu2	Fu2_0.97_nM	0.97	3.49677	2.8416	655
Fu2	Fu2_0.97_nM	0.97	3.58759	2.84135	656
Fu2	Fu2_0.97_nM	0.97	3.32489	2.8411	657
Fu2	Fu2_0.97_nM	0.97	3.55829	2.84086	658
Fu2	Fu2_0.97_nM	0.97	3.77997	2.84061	659
Fu2	Fu2_0.97_nM	0.97	3.7663	2.84036	660
Fu2	Fu2_0.97_nM	0.97	3.75653	2.84011	661
Fu2	Fu2_0.97_nM	0.97	3.59735	2.83986	662
Fu2	Fu2_0.97_nM	0.97	3.58759	2.83962	663
Fu2	Fu2_0.97_nM	0.97	3.62469	2.83937	664
Fu2	Fu2_0.97_nM	0.97	3.52411	2.83912	665
Fu2	Fu2_0.97_nM	0.97	3.49188	2.83887	666
Fu2	Fu2_0.97_nM	0.97	3.65594	2.83862	667
Fu2	Fu2_0.97_nM	0.97	3.74286	2.83838	668
Fu2	Fu2_0.97_nM	0.97	3.68915	2.83813	669
Fu2	Fu2_0.97_nM	0.97	3.75848	2.83788	670
Fu2	Fu2_0.97_nM	0.97	3.68524	2.83763	671
Fu2	Fu2_0.97_nM	0.97	3.90594	2.83739	672
Fu2	Fu2_0.97_nM	0.97	3.58075	2.83714	673
Fu2	Fu2_0.97_nM	0.97	3.87177	2.83689	674
Fu2	Fu2_0.97_nM	0.97	3.63739	2.83664	675
Fu2	Fu2_0.97_nM	0.97	3.66278	2.8364	676
Fu2	Fu2_0.97_nM	0.97	3.54657	2.83615	677
Fu2	Fu2_0.97_nM	0.97	3.64227	2.8359	678
Fu2	Fu2_0.97_nM	0.97	3.5827	2.83565	679
Fu2	Fu2_0.97_nM	0.97	3.65106	2.8354	680
Fu2	Fu2_0.97_nM	0.97	3.49091	2.83516	681
Fu2	Fu2_0.97_nM	0.97	3.54071	2.83491	682
Fu2	Fu2_0.97_nM	0.97	3.75165	2.83466	683
Fu2	Fu2_0.97_nM	0.97	3.65497	2.83441	684
Fu2	Fu2_0.97_nM	0.97	3.89423	2.83417	685
Fu2	Fu2_0.97_nM	0.97	3.99579	2.83392	686
Fu2	Fu2_0.97_nM	0.97	3.74091	2.83367	687
Fu2	Fu2_0.97_nM	0.97	3.68231	2.83343	688
Fu2	Fu2_0.97_nM	0.97	3.73602	2.83318	689
Fu2	Fu2_0.97_nM	0.97	3.59442	2.83293	690
Fu2	Fu2_0.97_nM	0.97	3.55438	2.83268	691
Fu2	Fu2_0.97_nM	0.97	3.58856	2.83244	692
Fu2	Fu2_0.97_nM	0.97	3.51825	2.83219	693
Fu2	Fu2_0.97_nM	0.97	3.83075	2.83194	694
Fu2	Fu2_0.97_nM	0.97	3.69989	2.83169	695
Fu2	Fu2_0.97_nM	0.97	3.69501	2.83145	696
Fu2	Fu2_0.97_nM	0.97	3.75751	2.8312	697
Fu2	Fu2_0.97_nM	0.97	3.69305	2.83095	698
Fu2	Fu2_0.97_nM	0.97	3.61688	2.83071	699
Fu2	Fu2_0.97_nM	0.97	3.37372	2.83046	700
Fu2	Fu2_0.97_nM	0.97	3.47235	2.83021	701
Fu2	Fu2_0.97_nM	0.97	3.67841	2.82996	702
Fu2	Fu2_0.97_nM	0.97	3.57098	2.82972	703
Fu2	Fu2_0.97_nM	0.97	3.68231	2.82947	704
Fu2	Fu2_0.97_nM	0.97	3.30048	2.82922	705
Fu2	Fu2_0.97_nM	0.97	3.33759	2.82898	706
Fu2	Fu2_0.97_nM	0.97	3.47528	2.82873	707
Fu2	Fu2_0.97_nM	0.97	3.24969	2.82848	708
Fu2	Fu2_0.97_nM	0.97	3.47235	2.82824	709
Fu2	Fu2_0.97_nM	0.97	3.45966	2.82799	710
Fu2	Fu2_0.97_nM	0.97	3.56317	2.82774	711
Fu2	Fu2_0.97_nM	0.97	3.36688	2.8275	712
Fu2	Fu2_0.97_nM	0.97	3.3913	2.82725	713
Fu2	Fu2_0.97_nM	0.97	3.52997	2.827	714
Fu2	Fu2_0.97_nM	0.97	3.20282	2.82675	715
Fu2	Fu2_0.97_nM	0.97	3.25848	2.82651	716
Fu2	Fu2_0.97_nM	0.97	3.41669	2.82626	717
Fu2	Fu2_0.97_nM	0.97	3.55048	2.82601	718
Fu2	Fu2_0.97_nM	0.97	3.49091	2.82577	719
Fu2	Fu2_0.97_nM	0.97	3.27509	2.82552	720
Fu2	Fu2_0.97_nM	0.97	3.16766	2.82527	721
Fu2	Fu2_0.97_nM	0.97	3.54852	2.82503	722
Fu2	Fu2_0.97_nM	0.97	3.75067	2.82478	723
Fu2	Fu2_0.97_nM	0.97	3.78583	2.82453	724
Fu2	Fu2_0.97_nM	0.97	3.74384	2.82429	725
Fu2	Fu2_0.97_nM	0.97	3.60614	2.82404	726
Fu2	Fu2_0.97_nM	0.97	3.55243	2.82379	727
Fu2	Fu2_0.97_nM	0.97	3.39716	2.82355	728
Fu2	Fu2_0.97_nM	0.97	3.23993	2.8233	729
Fu2	Fu2_0.97_nM	0.97	3.5368	2.82306	730
Fu2	Fu2_0.97_nM	0.97	3.62372	2.82281	731
Fu2	Fu2_0.97_nM	0.97	3.47137	2.82256	732
Fu2	Fu2_0.97_nM	0.97	3.70087	2.82232	733
Fu2	Fu2_0.97_nM	0.97	3.68719	2.82207	734
Fu2	Fu2_0.97_nM	0.97	3.57294	2.82182	735
Fu2	Fu2_0.97_nM	0.97	3.76337	2.82158	736
Fu2	Fu2_0.97_nM	0.97	3.56219	2.82133	737
Fu2	Fu2_0.97_nM	0.97	3.37958	2.82108	738
Fu2	Fu2_0.97_nM	0.97	3.15594	2.82084	739
Fu2	Fu2_0.97_nM	0.97	3.49872	2.82059	740
Fu2	Fu2_0.97_nM	0.97	3.77704	2.82035	741
Fu2	Fu2_0.97_nM	0.97	3.44501	2.8201	742
Fu2	Fu2_0.97_nM	0.97	3.72528	2.81985	743
Fu2	Fu2_0.97_nM	0.97	3.60907	2.81961	744
Fu2	Fu2_0.97_nM	0.97	3.45282	2.81936	745
Fu2	Fu2_0.97_nM	0.97	3.69305	2.81911	746
Fu2	Fu2_0.97_nM	0.97	3.87469	2.81887	747
Fu2	Fu2_0.97_nM	0.97	3.5368	2.81862	748
Fu2	Fu2_0.97_nM	0.97	3.35223	2.81838	749
Fu2	Fu2_0.97_nM	0.97	3.57489	2.81813	750
Fu2	Fu2_0.97_nM	0.97	3.34247	2.81788	751
Fu2	Fu2_0.97_nM	0.97	3.4577	2.81764	752
Fu2	Fu2_0.97_nM	0.97	3.55438	2.81739	753
Fu2	Fu2_0.97_nM	0.97	3.59833	2.81715	754
Fu2	Fu2_0.97_nM	0.97	3.33954	2.8169	755
Fu2	Fu2_0.97_nM	0.97	3.26434	2.81665	756
Fu2	Fu2_0.97_nM	0.97	3.43427	2.81641	757
Fu2	Fu2_0.97_nM	0.97	3.40106	2.81616	758
Fu2	Fu2_0.97_nM	0.97	3.46844	2.81592	759
Fu2	Fu2_0.97_nM	0.97	3.43719	2.81567	760
Fu2	Fu2_0.97_nM	0.97	3.15204	2.81543	761
Fu2	Fu2_0.97_nM	0.97	3.28876	2.81518	762
Fu2	Fu2_0.97_nM	0.97	3.24286	2.81493	763
Fu2	Fu2_0.97_nM	0.97	2.987	2.81469	764
Fu2	Fu2_0.97_nM	0.97	2.9704	2.81444	765
Fu2	Fu2_0.97_nM	0.97	3.25751	2.8142	766
Fu2	Fu2_0.97_nM	0.97	3.23016	2.81395	767
Fu2	Fu2_0.97_nM	0.97	3.02802	2.81371	768
Fu2	Fu2_0.97_nM	0.97	3.23407	2.81346	769
Fu2	Fu2_0.97_nM	0.97	3.15887	2.81321	770
Fu2	Fu2_0.97_nM	0.97	3.30048	2.81297	771
Fu2	Fu2_0.97_nM	0.97	3.4118	2.81272	772
Fu2	Fu2_0.97_nM	0.97	3.40497	2.81248	773
Fu2	Fu2_0.97_nM	0.97	3.56219	2.81223	774
Fu2	Fu2_0.97_nM	0.97	3.28583	2.81199	775
Fu2	Fu2_0.97_nM	0.97	3.15106	2.81174	776
Fu2	Fu2_0.97_nM	0.97	3.53973	2.8115	777
Fu2	Fu2_0.97_nM	0.97	3.62469	2.81125	778
Fu2	Fu2_0.97_nM	0.97	3.44012	2.81101	779
Fu2	Fu2_0.97_nM	0.97	3.19501	2.81076	780
Fu2	Fu2_0.97_nM	0.97	3.40497	2.81051	781
Fu2	Fu2_0.97_nM	0.97	3.17059	2.81027	782
Fu2	Fu2_0.97_nM	0.97	3.27997	2.81002	783
Fu2	Fu2_0.97_nM	0.97	2.97723	2.80978	784
Fu2	Fu2_0.97_nM	0.97	3.33368	2.80953	785
Fu2	Fu2_0.97_nM	0.97	3.59052	2.80929	786
Fu2	Fu2_0.97_nM	0.97	3.5495	2.80904	787
Fu2	Fu2_0.97_nM	0.97	3.72137	2.8088	788
Fu2	Fu2_0.97_nM	0.97	3.44696	2.80855	789
Fu2	Fu2_0.97_nM	0.97	3.33856	2.80831	790
Fu2	Fu2_0.97_nM	0.97	3.48993	2.80806	791
Fu2	Fu2_0.97_nM	0.97	3.59442	2.80782	792
Fu2	Fu2_0.97_nM	0.97	3.60028	2.80757	793
Fu2	Fu2_0.97_nM	0.97	3.85321	2.80733	794
Fu2	Fu2_0.97_nM	0.97	3.56903	2.80708	795
Fu2	Fu2_0.97_nM	0.97	3.50067	2.80684	796
Fu2	Fu2_0.97_nM	0.97	3.72919	2.80659	797
Fu2	Fu2_0.97_nM	0.97	3.71454	2.80635	798
Fu2	Fu2_0.97_nM	0.97	3.58368	2.8061	799
Fu2	Fu2_0.97_nM	0.97	3.5163	2.80586	800
Fu2	Fu2_0.97_nM	0.97	3.57684	2.80561	801
Fu2	Fu2_0.97_nM	0.97	3.59442	2.80537	802
Fu2	Fu2_0.97_nM	0.97	3.47235	2.80512	803
Fu2	Fu2_0.97_nM	0.97	3.68915	2.80488	804
Fu2	Fu2_0.97_nM	0.97	3.57977	2.80463	805
Fu2	Fu2_0.97_nM	0.97	3.44305	2.80439	806
Fu2	Fu2_0.97_nM	0.97	3.36884	2.80414	807
Fu2	Fu2_0.97_nM	0.97	3.40497	2.8039	808
Fu2	Fu2_0.97_nM	0.97	3.57684	2.80365	809
Fu2	Fu2_0.97_nM	0.97	3.56512	2.80341	810
Fu2	Fu2_0.97_nM	0.97	3.28778	2.80316	811
Fu2	Fu2_0.97_nM	0.97	3.60614	2.80292	812
Fu2	Fu2_0.97_nM	0.97	3.69696	2.80267	813
Fu2	Fu2_0.97_nM	0.97	3.56122	2.80243	814
Fu2	Fu2_0.97_nM	0.97	3.7243	2.80218	815
Fu2	Fu2_0.97_nM	0.97	3.65009	2.80194	816
Fu2	Fu2_0.97_nM	0.97	3.7829	2.8017	817
Fu2	Fu2_0.97_nM	0.97	3.5827	2.80145	818
Fu2	Fu2_0.97_nM	0.97	3.76727	2.80121	819
Fu2	Fu2_0.97_nM	0.97	3.5202	2.80096	820
Fu2	Fu2_0.97_nM	0.97	3.46454	2.80072	821
Fu2	Fu2_0.97_nM	0.97	3.5202	2.80047	822
Fu2	Fu2_0.97_nM	0.97	3.56415	2.80023	823
Fu2	Fu2_0.97_nM	0.97	3.60126	2.79998	824
Fu2	Fu2_0.97_nM	0.97	3.32489	2.79974	825
Fu2	Fu2_0.97_nM	0.97	3.17352	2.79949	826
Fu2	Fu2_0.97_nM	0.97	3.2038	2.79925	827
Fu2	Fu2_0.97_nM	0.97	3.36981	2.79901	828
Fu2	Fu2_0.97_nM	0.97	3.36688	2.79876	829
Fu2	Fu2_0.97_nM	0.97	3.70087	2.79852	830
Fu2	Fu2_0.97_nM	0.97	3.64423	2.79827	831
Fu2	Fu2_0.97_nM	0.97	3.48505	2.79803	832
Fu2	Fu2_0.97_nM	0.97	3.44501	2.79778	833
Fu2	Fu2_0.97_nM	0.97	3.72626	2.79754	834
Fu2	Fu2_0.97_nM	0.97	3.49481	2.7973	835
Fu2	Fu2_0.97_nM	0.97	3.58466	2.79705	836
Fu2	Fu2_0.97_nM	0.97	3.30536	2.79681	837
Fu2	Fu2_0.97_nM	0.97	3.50751	2.79656	838
Fu2	Fu2_0.97_nM	0.97	3.67548	2.79632	839
Fu2	Fu2_0.97_nM	0.97	3.32294	2.79608	840
Fu2	Fu2_0.97_nM	0.97	3.40399	2.79583	841
Fu2	Fu2_0.97_nM	0.97	3.58759	2.79559	842
Fu2	Fu2_0.97_nM	0.97	3.82587	2.79534	843
Fu2	Fu2_0.97_nM	0.97	3.88251	2.7951	844
Fu2	Fu2_0.97_nM	0.97	4.00165	2.79486	845
Fu2	Fu2_0.97_nM	0.97	3.74481	2.79461	846
Fu2	Fu2_0.97_nM	0.97	3.90497	2.79437	847
Fu2	Fu2_0.97_nM	0.97	3.71649	2.79412	848
Fu2	Fu2_0.97_nM	0.97	3.56415	2.79388	849
Fu2	Fu2_0.97_nM	0.97	3.64227	2.79364	850
Fu2	Fu2_0.97_nM	0.97	4.09735	2.79339	851
Fu2	Fu2_0.97_nM	0.97	3.86493	2.79315	852
Fu2	Fu2_0.97_nM	0.97	3.87372	2.7929	853
Fu2	Fu2_0.97_nM	0.97	3.59442	2.79266	854
Fu2	Fu2_0.97_nM	0.97	3.85712	2.79242	855
Fu2	Fu2_0.97_nM	0.97	3.84442	2.79217	856
Fu2	Fu2_0.97_nM	0.97	3.73505	2.79193	857
Fu2	Fu2_0.97_nM	0.97	3.73602	2.79169	858
Fu2	Fu2_0.97_nM	0.97	3.7536	2.79144	859
Fu2	Fu2_0.97_nM	0.97	3.48895	2.7912	860
Fu2	Fu2_0.97_nM	0.97	3.6618	2.79095	861
Fu2	Fu2_0.97_nM	0.97	3.76337	2.79071	862
Fu2	Fu2_0.97_nM	0.97	4.03094	2.79047	863
Fu2	Fu2_0.97_nM	0.97	4.03387	2.79022	864
Fu2	Fu2_0.97_nM	0.97	3.74091	2.78998	865
Fu2	Fu2_0.97_nM	0.97	3.67255	2.78974	866
Fu2	Fu2_0.97_nM	0.97	3.67645	2.78949	867
Fu2	Fu2_0.97_nM	0.97	3.39423	2.78925	868
Fu2	Fu2_0.97_nM	0.97	3.58368	2.78901	869
Fu2	Fu2_0.97_nM	0.97	3.63348	2.78876	870
Fu2	Fu2_0.97_nM	0.97	3.53876	2.78852	871
Fu2	Fu2_0.97_nM	0.97	3.82196	2.78828	872
Fu2	Fu2_0.97_nM	0.97	3.86591	2.78803	873
Fu2	Fu2_0.97_nM	0.97	3.70477	2.78779	874
Fu2	Fu2_0.97_nM	0.97	3.68817	2.78754	875
Fu2	Fu2_0.97_nM	0.97	3.8493	2.7873	876
Fu2	Fu2_0.97_nM	0.97	3.49872	2.78706	877
Fu2	Fu2_0.97_nM	0.97	3.52509	2.78681	878
Fu2	Fu2_0.97_nM	0.97	3.43719	2.78657	879
Fu2	Fu2_0.97_nM	0.97	3.737	2.78633	880
Fu2	Fu2_0.97_nM	0.97	3.5954	2.78609	881
Fu2	Fu2_0.97_nM	0.97	3.52704	2.78584	882
Fu2	Fu2_0.97_nM	0.97	3.90497	2.7856	883
Fu2	Fu2_0.97_nM	0.97	3.737	2.78536	884
Fu2	Fu2_0.97_nM	0.97	3.6452	2.78511	885
Fu2	Fu2_0.97_nM	0.97	3.47626	2.78487	886
Fu2	Fu2_0.97_nM	0.97	3.57977	2.78463	887
Fu2	Fu2_0.97_nM	0.97	3.50751	2.78438	888
Fu2	Fu2_0.97_nM	0.97	3.49286	2.78414	889
Fu2	Fu2_0.97_nM	0.97	3.45087	2.7839	890
Fu2	Fu2_0.97_nM	0.97	3.5661	2.78365	891
Fu2	Fu2_0.97_nM	0.97	3.68329	2.78341	892
Fu2	Fu2_0.97_nM	0.97	3.86884	2.78317	893
Fu2	Fu2_0.97_nM	0.97	3.62958	2.78293	894
Fu2	Fu2_0.97_nM	0.97	3.66083	2.78268	895
Fu2	Fu2_0.97_nM	0.97	3.83856	2.78244	896
Fu2	Fu2_0.97_nM	0.97	3.76044	2.7822	897
[truncated: 5,708 more rows]

## Sheet: Fig 1e
mL	S	S+Ty1	S+Ty1-Fu2	S+Fu2
6.69572	5.954	5.982	5.223	4.997
6.69705	5.954	5.982	5.223	4.997
6.69838	5.987	5.982	5.241	4.997
6.69972	5.987	5.95	5.241	5.106
6.70105	5.987	5.95	5.126	5.106
6.70239	5.942	5.979	5.126	5.066
6.70372	5.942	5.979	5.126	5.066
6.70506	5.939	5.979	5.142	5.066
6.70638	5.939	5.913	5.142	5.064
6.70774	5.939	5.913	5.091	5.064
6.70907	5.957	5.945	5.091	5.063
6.71039	5.957	5.945	5.091	5.063
6.71172	5.976	5.945	5.097	5.063
6.71305	5.976	5.976	5.097	5.019
6.7144	5.988	5.976	5.132	5.019
6.71573	5.988	5.954	5.132	5.072
6.71706	5.988	5.954	5.132	5.072
6.71839	5.97	5.954	5.194	5.072
6.71972	5.97	5.963	5.194	5.143
6.72107	5.97	5.963	5.174	5.143
6.7224	6.025	6.034	5.174	5.129
6.72373	6.025	6.034	5.174	5.129
6.72505	5.926	6.034	5.155	5.129
6.72638	5.926	5.956	5.155	5.109
6.72774	5.926	5.956	5.198	5.109
6.72906	5.96	5.956	5.198	5.135
6.73039	5.96	5.956	5.198	5.135
6.73172	6.045	5.956	5.128	5.135
6.73305	6.045	5.92	5.128	5.18
6.7344	6.045	5.92	5.096	5.18
6.73572	6.022	5.892	5.096	5.084
6.73705	6.022	5.892	5.096	5.084
6.73838	5.985	5.892	5.176	5.084
6.73972	5.985	5.961	5.176	5.118
6.74105	5.985	5.961	5.175	5.118
6.74238	5.995	5.926	5.175	5.08
6.74371	5.995	5.926	5.175	5.08
6.74505	5.953	5.926	5.202	5.08
6.74638	5.953	5.882	5.202	5.172
6.74774	5.953	5.882	5.188	5.172
6.74906	5.996	5.964	5.188	5.09
6.75039	5.996	5.964	5.188	5.09
6.75172	6.014	6.017	5.171	5.09
6.75305	6.014	6.017	5.171	5.079
6.7544	6.014	6.017	5.171	5.079
6.75573	6.049	5.965	5.171	5.131
6.75706	6.049	5.965	5.171	5.131
6.75839	5.836	5.965	5.185	5.131
6.75971	5.836	6.058	5.185	5.173
6.76107	5.836	6.058	5.206	5.173
6.7624	5.971	5.944	5.206	5.189
6.76372	5.971	5.944	5.206	5.189
6.76505	6.002	5.944	5.154	5.189
6.76638	6.002	5.984	5.154	5.134
6.76774	6.002	5.984	5.203	5.134
6.76906	5.999	5.921	5.203	5.129
6.77039	5.999	5.921	5.203	5.129
6.77172	5.978	5.921	5.165	5.129
6.77305	5.978	5.923	5.165	5.175
6.77438	5.978	5.923	5.138	5.175
6.77572	6.025	6.022	5.138	5.188
6.77704	6.025	6.022	5.138	5.188
6.77838	5.907	6.022	5.177	5.188
6.77971	5.907	5.92	5.177	5.321
6.78105	5.953	5.92	5.128	5.321
6.78238	5.953	5.915	5.128	5.146
6.78371	5.953	5.915	5.128	5.146
6.78505	6.002	5.915	5.172	5.146
6.78638	6.002	6.034	5.172	5.222
6.78773	6.002	6.034	5.091	5.222
6.78906	5.984	5.99	5.091	5.159
6.79039	5.984	5.99	5.091	5.159
6.79172	6.015	5.99	5.071	5.159
6.79305	6.015	5.913	5.071	5.25
6.7944	6.015	5.913	5.135	5.25
6.79573	6.084	5.987	5.135	5.204
6.79706	6.084	5.987	5.135	5.204
6.79838	5.96	5.987	5.07	5.204
6.79971	5.96	5.913	5.07	5.194
6.80107	5.96	5.913	5.166	5.194
6.80239	6.019	5.95	5.166	5.221
6.80372	6.019	5.95	5.166	5.221
6.80505	5.977	5.95	5.109	5.221
6.80638	5.977	5.949	5.109	5.155
6.80771	5.977	5.949	5.192	5.155
6.80905	6.023	5.981	5.192	5.242
6.81038	6.023	5.981	5.192	5.242
6.81171	6	5.981	5.149	5.242
6.81305	6	6.001	5.149	5.217
6.81438	6	6.001	5.181	5.217
6.81571	6.027	5.968	5.181	5.301
6.81704	6.027	5.968	5.181	5.301
6.81838	5.979	6.024	5.15	5.301
6.81971	5.979	6.024	5.15	5.279
6.82105	5.979	6.024	5.166	5.279
6.82238	5.972	6.004	5.166	5.261
6.82371	5.972	6.004	5.166	5.261
6.82506	5.971	6.004	5.209	5.261
6.82639	5.971	6.028	5.209	5.323
6.82772	5.971	6.028	5.143	5.323
6.82905	5.975	5.979	5.143	5.298
6.83038	5.975	5.979	5.143	5.298
6.83173	5.913	5.979	5.139	5.298
6.83306	5.913	5.986	5.139	5.338
6.83439	5.913	5.986	5.152	5.338
6.83571	5.98	6.012	5.152	5.315
6.83704	5.98	6.012	5.152	5.315
6.8384	5.972	6.012	5.11	5.315
6.83972	5.972	5.94	5.11	5.342
6.84105	5.972	5.94	5.122	5.342
6.84238	5.974	5.926	5.122	5.346
6.84371	5.974	5.926	5.122	5.346
6.84504	5.961	5.926	5.107	5.346
6.84638	5.961	5.992	5.107	5.318
6.84771	5.961	5.992	5.179	5.318
6.84905	6.014	5.989	5.179	5.279
6.85037	6.014	5.989	5.179	5.279
6.85171	5.975	5.989	5.158	5.279
6.85304	5.975	5.917	5.158	5.281
6.85438	5.975	5.917	5.109	5.281
6.85573	6.013	5.967	5.109	5.378
6.85705	6.013	5.967	5.109	5.378
6.85838	6.117	5.967	5.099	5.378
6.85971	6.117	5.994	5.099	5.287
6.86106	6.117	5.994	5.201	5.287
6.86239	6.049	6.006	5.201	5.414
6.86372	6.049	6.006	5.201	5.414
6.86505	6.033	6.006	5.143	5.414
6.86638	6.033	5.932	5.143	5.416
6.86773	6.033	5.932	5.056	5.416
6.86906	6.018	5.904	5.056	5.475
6.87039	6.018	5.904	5.056	5.475
6.87171	6.059	5.904	5.172	5.475
6.87304	6.059	6.015	5.172	5.448
6.87438	6.059	6.015	5.097	5.448
6.87571	6.113	5.94	5.097	5.477
6.87704	6.113	5.94	5.097	5.477
6.87837	6.066	5.94	5.179	5.477
6.87972	6.066	5.976	5.179	5.459
6.88104	6.066	5.976	5.111	5.459
6.88238	5.986	5.97	5.111	5.459
6.88371	5.986	5.97	5.111	5.459
6.88504	6.071	5.973	5.19	5.459
6.88638	6.071	5.973	5.19	5.498
6.88771	6.071	5.973	5.159	5.498
6.88906	6.083	6.013	5.159	5.428
6.89039	6.083	6.013	5.159	5.428
6.89172	6.066	6.013	5.216	5.428
6.89305	6.066	6.005	5.216	5.453
6.89438	6.066	6.005	5.097	5.453
6.89573	5.963	5.94	5.097	5.393
6.89706	5.963	5.94	5.097	5.393
6.89839	5.929	5.94	5.091	5.393
6.89971	5.929	5.977	5.091	5.45
6.90104	5.929	5.977	5.15	5.45
6.9024	6.045	5.974	5.15	5.49
6.90371	6.045	5.974	5.15	5.49
6.90504	5.985	5.974	5.17	5.49
6.90637	5.985	5.952	5.17	5.421
6.90771	5.985	5.952	5.129	5.421
6.90904	5.987	5.956	5.129	5.502
6.91037	5.987	5.956	5.129	5.502
6.91171	6.046	5.956	5.096	5.502
6.91304	6.046	5.964	5.096	5.435
6.91438	6.046	5.964	5.13	5.435
6.91572	5.974	5.943	5.13	5.506
6.91705	5.974	5.943	5.13	5.506
6.91837	5.971	5.943	5.113	5.506
6.91973	5.971	5.997	5.113	5.478
6.92106	5.971	5.997	5.063	5.478
6.92238	6.02	5.952	5.063	5.478
6.92371	6.02	5.952	5.063	5.478
6.92504	6.078	5.952	5.115	5.478
6.92639	6.078	5.938	5.115	5.444
6.92771	6.078	5.938	5.096	5.444
6.92904	5.916	5.905	5.096	5.505
6.93037	5.916	5.905	5.096	5.505
6.93171	5.987	5.905	5.144	5.505
6.93304	5.987	6.031	5.144	5.448
6.93438	5.987	6.031	5.126	5.448
6.93571	6.027	5.98	5.126	5.53
6.93704	6.027	5.98	5.126	5.53
6.93837	6.06	5.98	5.134	5.53
6.93971	6.06	6.041	5.134	5.563
6.94104	6.06	6.041	5.158	5.563
6.94238	6.047	5.973	5.158	5.496
6.94371	6.047	5.973	5.158	5.496
6.94504	5.951	5.973	5.142	5.496
6.94639	5.951	5.956	5.142	5.502
6.94771	5.951	5.956	5.114	5.502
6.94905	5.921	5.92	5.114	5.551
6.95037	5.921	5.92	5.114	5.551
6.95171	5.988	5.964	5.107	5.551
6.95306	5.988	5.964	5.107	5.473
6.95439	5.988	5.964	5.037	5.473
6.95572	6	5.966	5.037	5.469
6.95705	6	5.966	5.037	5.469
6.95837	5.968	5.966	5.071	5.469
6.95973	5.968	5.978	5.071	5.462
6.96106	5.968	5.978	5.165	5.462
6.96238	6.026	5.977	5.165	5.416
6.96371	6.026	5.977	5.165	5.416
6.96504	6	5.977	5.34	5.416
6.96639	6	6.049	5.34	5.498
6.96772	6	6.049	5.151	5.498
6.96905	5.953	5.974	5.151	5.505
6.97038	5.953	5.974	5.151	5.505
6.97171	5.952	5.974	5.125	5.505
6.97309	5.952	5.929	5.125	5.454
6.97437	5.952	5.929	5.142	5.454
6.97571	6.001	5.962	5.142	5.539
6.97704	6.001	5.962	5.142	5.539
6.97837	5.957	5.962	5.104	5.539
6.97971	5.957	5.953	5.104	5.506
6.98104	5.957	5.953	5.119	5.506
6.98238	6.015	5.923	5.119	5.513
6.9837	6.015	5.923	5.119	5.513
6.98504	6.077	5.923	5.106	5.513
6.98642	6.077	5.955	5.106	5.556
6.98772	6.077	5.955	5.144	5.556
6.98905	6.017	5.965	5.144	5.511
6.99038	6.017	5.965	5.144	5.511
6.9917	6.008	5.965	5.208	5.511
6.99306	6.008	5.913	5.208	5.766
6.99439	6.008	5.913	5.112	5.766
6.99572	6.078	5.956	5.112	5.544
6.99704	6.078	5.956	5.112	5.544
6.99837	5.952	5.956	5.178	5.544
6.99973	5.952	5.965	5.178	5.491
7.00105	5.952	5.965	5.082	5.491
7.00238	6.006	5.974	5.082	5.584
7.0037	6.006	5.974	5.082	5.584
7.00504	5.932	5.974	5.141	5.584
7.00637	5.932	5.938	5.141	5.49
7.00771	5.932	5.938	5.142	5.49
7.00904	5.967	6.007	5.142	5.592
7.01037	5.967	6.007	5.142	5.592
7.0117	5.979	6.007	5.11	5.592
7.01304	5.979	6.042	5.11	5.571
7.01438	5.979	6.042	5.091	5.571
7.01571	5.994	5.971	5.091	5.575
7.01704	5.994	5.971	5.091	5.575
7.01839	5.966	5.967	5.122	5.575
7.01972	5.966	5.967	5.122	5.519
7.02105	5.966	5.967	5.064	5.519
7.02237	6.083	5.945	5.064	5.472
7.0237	6.083	5.945	5.064	5.472
7.02506	5.955	5.945	5.1	5.472
7.02638	5.955	5.993	5.1	5.578
7.02771	5.955	5.993	5.169	5.578
7.02904	5.929	5.942	5.169	5.559
7.03037	5.929	5.942	5.169	5.559
7.03172	6	5.942	5.087	5.559
7.03304	6	5.999	5.087	5.475
7.03437	6	5.999	5.154	5.475
7.03571	6.054	5.968	5.154	5.476
7.03704	6.054	5.968	5.154	5.476
7.03837	5.911	5.968	5.145	5.476
7.0397	5.911	5.995	5.145	5.48
7.04104	5.911	5.995	5.118	5.48
7.04237	5.99	6.005	5.118	5.578
7.0437	5.99	6.005	5.118	5.578
7.04506	6.022	6.005	5.158	5.578
7.04638	6.022	6.002	5.158	5.525
7.04771	6.022	6.002	5.186	5.525
7.04904	5.981	6.003	5.186	5.531
7.05037	5.981	6.003	5.186	5.531
7.05172	5.985	6.003	5.125	5.531
7.05305	5.985	5.983	5.125	5.502
7.05438	5.985	5.983	5.153	5.502
7.05571	5.996	5.923	5.153	5.495
7.05703	5.996	5.923	5.153	5.495
7.05839	6.016	5.923	5.17	5.495
7.05972	6.016	5.954	5.17	5.466
7.06104	6.016	5.954	5.197	5.466
7.06237	6.005	5.997	5.197	5.481
7.0637	6.005	5.997	5.197	5.481
7.06505	6.02	5.997	5.201	5.481
7.06638	6.02	6.006	5.201	5.488
7.0677	6.02	6.006	5.293	5.488
7.06904	5.931	5.97	5.293	5.512
7.07037	5.931	5.97	5.293	5.512
7.0717	5.962	5.97	5.204	5.512
7.07304	5.962	5.999	5.204	5.494
7.07437	5.962	5.999	5.205	5.494
7.07571	6.032	5.93	5.205	5.527
7.07703	6.032	5.93	5.205	5.527
7.07837	6.007	5.93	5.288	5.527
7.0797	6.007	5.928	5.288	5.422
7.08105	6.007	5.928	5.276	5.422
7.08238	6.009	5.993	5.276	5.481
7.08371	6.009	5.993	5.276	5.481
7.08503	5.996	5.993	5.252	5.481
7.08639	5.996	5.948	5.252	5.551
7.08772	5.996	5.948	5.177	5.551
7.08905	6.022	6.002	5.177	5.447
7.09037	6.022	6.002	5.177	5.447
7.0917	5.943	6.002	5.3	5.447
7.09306	5.943	5.954	5.3	5.511
7.09438	5.943	5.954	5.325	5.511
7.09571	5.966	5.969	5.325	5.505
7.09704	5.966	5.969	5.325	5.505
7.09837	5.953	5.969	5.258	5.505
7.09972	5.953	5.997	5.258	5.519
7.10105	5.953	5.997	5.301	5.519
7.10238	5.951	5.94	5.301	5.484
7.10371	5.951	5.94	5.301	5.484
7.10503	5.964	5.94	5.288	5.484
7.10637	5.964	5.975	5.288	5.484
7.1077	5.964	5.975	5.316	5.484
7.10904	6.062	6.028	5.316	5.541
7.11037	6.062	6.028	5.316	5.541
7.1117	6.004	6.028	5.292	5.541
7.11304	6.004	5.985	5.292	5.562
7.11437	6.004	5.985	5.285	5.562
7.1157	6.046	5.935	5.285	5.555
7.11703	6.046	5.935	5.285	5.555
7.11837	6.046	5.935	5.283	5.555
7.11972	5.996	5.914	5.283	5.527
7.12105	5.996	5.914	5.39	5.527
7.12238	5.971	6.001	5.39	5.508
7.12371	5.971	6.001	5.39	5.508
7.12503	5.996	6.001	5.316	5.508
7.12639	5.996	5.963	5.316	5.557
7.12772	5.996	5.963	5.373	5.557
7.12904	5.954	6.038	5.373	5.569
7.13037	5.954	6.038	5.373	5.569
7.1317	6.004	6.038	5.307	5.569
7.13305	6.004	5.969	5.307	5.535
7.13438	6.004	5.969	5.314	5.535
7.13571	5.982	6.008	5.314	5.546
7.13704	5.982	6.008	5.314	5.546
7.13837	5.958	6.008	5.344	5.546
7.13972	5.958	5.975	5.344	5.568
7.14104	5.958	5.975	5.348	5.568
7.14237	6.04	6.044	5.348	5.538
7.1437	6.04	6.044	5.348	5.538
7.14503	6.003	6.044	5.345	5.538
7.14637	6.003	5.962	5.345	5.556
7.1477	6.003	5.962	5.375	5.556
7.14904	6.004	5.981	5.375	5.576
7.15036	6.004	5.981	5.375	5.576
7.1517	5.997	5.981	5.283	5.576
7.15305	5.997	5.94	5.283	5.461
7.15438	5.997	5.94	5.387	5.461
7.15571	6.009	6.018	5.387	5.496
7.15704	6.009	6.018	5.387	5.496
7.15837	6.009	6.018	5.342	5.496
7.15972	5.927	5.934	5.342	5.508
7.16105	5.927	5.934	5.378	5.508
7.16238	5.987	5.978	5.378	5.577
7.1637	5.987	5.978	5.378	5.577
7.16503	5.987	5.978	5.358	5.577
7.16639	6.009	5.985	5.358	5.532
7.16771	6.009	5.985	5.389	5.532
7.16904	6.004	5.949	5.389	5.49
7.17037	6.004	5.949	5.389	5.49
7.1717	6.022	5.949	5.366	5.49
7.17305	6.022	5.942	5.366	5.556
7.17438	6.022	5.942	5.469	5.556
7.17571	6.064	5.933	5.469	5.48
7.17704	6.064	5.933	5.469	5.48
7.17836	6.064	5.933	5.446	5.48
7.1797	5.967	6.01	5.446	5.562
7.18103	5.967	6.01	5.479	5.562
7.18237	5.993	5.945	5.479	5.516
7.1837	5.993	5.945	5.479	5.516
7.18503	5.993	5.945	5.448	5.516
7.18637	6.085	6.027	5.448	5.561
7.1877	6.085	6.027	5.475	5.561
7.18904	6.068	6.013	5.475	5.503
7.19036	6.068	6.013	5.475	5.503
7.19171	6.068	6.013	5.438	5.503
7.19304	5.992	5.953	5.438	5.53
7.19437	5.992	5.953	5.417	5.53
7.19572	6.023	6.023	5.417	5.553
7.19705	6.023	6.023	5.417	5.553
7.19838	6.023	6.023	5.49	5.553
7.19971	6.008	6.006	5.49	5.541
7.20103	6.008	6.006	5.536	5.541
7.20239	5.974	6.009	5.536	5.487
7.20372	5.974	6.009	5.536	5.487
7.20504	5.969	6.009	5.571	5.487
7.20637	5.969	6.024	5.571	5.445
7.2077	5.969	6.024	5.512	5.445
7.20905	5.994	6.058	5.512	5.46
7.21038	5.994	6.058	5.512	5.46
7.21171	6.006	6.058	5.444	5.46
7.21304	6.006	5.934	5.444	5.475
7.21437	6.006	5.934	5.561	5.475
7.21572	5.954	5.943	5.561	5.499
7.21705	5.954	5.943	5.561	5.499
7.21838	6.032	6.005	5.542	5.499
7.2197	6.032	6.005	5.542	5.446
7.22103	6.032	6.005	5.502	5.446
7.22237	5.976	6.01	5.502	5.451
7.22369	5.976	6.01	5.502	5.451
7.22503	5.996	6.01	5.481	5.451
7.22636	5.996	5.95	5.481	5.493
7.2277	5.996	5.95	5.51	5.493
7.22903	5.999	6.011	5.51	5.524
7.23036	5.999	6.011	5.51	5.524
7.2317	5.921	6.011	5.522	5.524
7.23305	5.921	5.891	5.522	5.548
7.23438	5.921	5.891	5.566	5.548
7.23571	5.982	5.95	5.566	5.509
7.23703	5.982	5.95	5.566	5.509
7.23836	6.029	5.95	5.59	5.509
7.23972	6.029	5.96	5.59	5.536
7.24104	6.029	5.96	5.573	5.536
7.24237	5.977	5.962	5.573	5.532
7.2437	5.977	5.962	5.573	5.532
7.24503	5.977	5.962	5.606	5.532
7.24638	5.977	6.001	5.606	5.541
7.24771	5.977	6.001	5.637	5.541
7.24904	5.981	5.995	5.637	5.55
7.25037	5.981	5.995	5.637	5.55
7.25169	5.981	5.995	5.601	5.55
7.25305	5.935	5.954	5.601	5.528
7.25438	5.935	5.954	5.553	5.528
7.2557	5.999	6.065	5.553	5.482
7.25703	5.999	6.065	5.553	5.482
7.25836	5.999	6.065	5.645	5.482
7.25971	6.049	5.942	5.645	5.498
7.26104	6.049	5.942	5.545	5.498
7.26237	5.958	5.93	5.545	5.471
7.2637	5.958	5.93	5.545	5.471
7.26503	5.958	5.93	5.656	5.471
7.26636	6.004	6.016	5.656	5.512
7.2677	6.004	6.016	5.525	5.512
7.26903	5.996	5.926	5.525	5.536
7.27036	5.996	5.926	5.525	5.536
7.27169	5.99	5.926	5.605	5.536
7.27303	5.99	5.942	5.605	5.508
7.27436	5.99	5.942	5.609	5.508
7.2757	6.052	5.845	5.609	5.461
7.27703	6.052	5.845	5.609	5.461
7.27836	6.052	5.845	5.648	5.461
7.27974	5.993	5.913	5.648	5.519
7.28104	5.993	5.913	5.647	5.519
7.28237	5.932	6.038	5.647	5.521
7.2837	5.932	6.038	5.647	5.521
7.28503	6.055	5.964	5.589	5.521
7.28638	6.055	5.964	5.589	5.518
7.28771	6.055	5.964	5.582	5.518
7.28904	5.99	5.927	5.582	5.558
7.29036	5.99	5.927	5.582	5.558
7.29169	6.059	5.927	5.611	5.558
7.29305	6.059	5.947	5.611	5.479
7.29437	6.059	5.947	5.631	5.479
7.2957	6.003	5.949	5.631	5.481
7.29703	6.003	5.949	5.631	5.481
7.29836	6.003	5.949	5.592	5.481
7.29971	6.099	5.954	5.592	5.529
7.30104	6.099	5.954	5.617	5.529
7.30237	6.024	5.979	5.617	5.448
7.30369	6.024	5.979	5.617	5.448
7.30503	6.024	5.979	5.631	5.448
7.30636	6.066	6.004	5.631	5.477
7.30769	6.066	6.004	5.606	5.477
7.30903	5.961	6.031	5.606	5.506
7.31036	5.961	6.031	5.606	5.506
7.31169	5.961	6.031	5.671	5.506
7.31303	5.937	5.945	5.671	5.538
7.31436	5.937	5.945	5.671	5.538
7.3157	5.958	6.035	5.609	5.464
7.31702	5.958	6.035	5.609	5.464
7.31836	5.958	6.035	5.612	5.464
7.31969	6.015	5.949	5.612	5.481
7.32103	6.015	5.949	5.625	5.481
7.32236	6.054	6	5.625	5.5
7.32369	6.054	6	5.625	5.5
7.32505	6.054	6	5.61	5.5
7.32637	5.955	6.052	5.61	5.451
7.3277	5.955	6.052	5.636	5.451
7.32903	5.98	5.91	5.636	5.509
7.33036	5.98	5.91	5.636	5.509
7.33171	5.98	5.91	5.651	5.509
7.33304	6.01	6.015	5.651	5.532
7.33437	6.01	6.015	5.574	5.532
7.3357	6.033	5.895	5.574	5.488
7.33702	6.033	5.895	5.574	5.488
7.33838	6.033	5.895	5.676	5.488
7.33971	6.016	5.968	5.676	5.463
7.34103	6.016	5.968	5.676	5.463
7.34236	5.922	5.997	5.639	5.477
7.34369	5.922	5.997	5.639	5.477
7.34504	5.922	5.997	5.611	5.51
7.34637	5.965	6.019	5.611	5.51
7.3477	5.965	6.019	5.622	5.51
7.34903	5.975	5.984	5.622	5.513
7.35036	5.975	5.984	5.622	5.513
7.35169	5.998	5.92	5.628	5.513
7.35302	5.998	5.92	5.628	5.487
7.35436	5.998	5.92	5.628	5.487
7.35569	6.015	5.977	5.705	5.501
7.35702	6.015	5.977	5.705	5.501
7.35836	6.015	5.977	5.67	5.501
7.3597	5.963	5.944	5.67	5.463
7.36103	5.963	5.944	5.703	5.463
7.36236	5.96	5.935	5.703	5.511
7.36371	5.96	5.935	5.703	5.511
7.36504	5.988	5.935	5.697	5.511
7.36636	5.988	5.97	5.697	5.505
7.36769	5.988	5.97	5.678	5.505
7.36905	6.014	6.01	5.678	5.497
7.37037	6.014	6.01	5.678	5.497
7.3717	6.014	6.01	5.679	5.497
7.37303	6.006	5.952	5.679	5.507
7.37436	6.006	5.952	5.679	5.507
7.37569	6.06	6.032	5.647	5.57
7.37702	6.06	6.032	5.647	5.57
7.37836	5.995	6.032	5.652	5.57
7.37969	5.995	6.032	5.652	5.488
7.38103	5.995	6.032	5.652	5.488
7.38236	6.076	6.008	5.666	5.488
7.38369	6.076	6.008	5.666	5.546
7.38502	6.057	6.008	5.696	5.546
7.38636	6.057	6.013	5.696	5.562
7.38769	6.057	6.013	5.662	5.562
7.38905	5.967	6.012	5.662	5.456
7.39035	5.967	6.012	5.662	5.456
7.39169	6.024	6.012	5.633	5.456
7.39302	6.024	6.053	5.633	5.48
7.39436	6.024	6.053	5.6	5.48
7.39569	5.977	5.984	5.6	5.48
7.39702	5.977	5.984	5.6	5.504
7.39836	5.977	5.984	5.71	5.504
7.39969	6.035	5.959	5.71	5.45
7.40102	6.035	5.959	5.71	5.45
7.40236	5.977	6.085	5.706	5.599
7.40369	5.977	6.085	5.706	5.599
7.40504	5.941	6.085	5.675	5.599
7.40637	5.941	6.034	5.675	5.557
7.4077	5.941	6.034	5.675	5.557
7.40903	6.023	6.011	5.638	5.536
7.41035	6.023	6.011	5.638	5.536
7.41171	6.023	6.011	5.607	5.536
7.41304	5.968	6.017	5.607	5.508
7.41436	5.968	6.017	5.607	5.508
7.41569	5.944	5.989	5.666	5.508
7.41702	5.944	5.989	5.666	5.513
7.41835	5.949	6.039	5.699	5.513
7.41969	5.949	6.039	5.699	5.566
7.42102	5.949	6.039	5.68	5.566
7.42236	6.029	6.014	5.68	5.519
7.42369	6.029	6.014	5.68	5.519
7.42502	6.029	6.014	5.71	5.519
7.42636	6.047	6.067	5.71	5.527
7.42769	6.047	6.067	5.71	5.527
7.42903	6.042	5.927	5.727	5.527
7.43035	6.042	5.927	5.727	5.577
7.43169	6.056	5.927	5.716	5.577
7.43302	6.056	6.022	5.716	5.569
7.43436	6.056	6.022	5.716	5.569
7.43569	5.985	6.09	5.695	5.464
7.43702	5.985	6.09	5.695	5.464
7.43835	5.985	6.09	5.622	5.464
7.4397	6.018	6.061	5.622	5.547
7.44102	6.018	6.061	5.622	5.547
7.44238	6.078	6.061	5.711	5.517
7.44371	6.078	6.018	5.711	5.517
7.44503	6.009	6.018	5.665	5.517
7.44636	6.009	6.051	5.665	5.53
7.44769	6.009	6.051	5.665	5.53
7.44904	5.987	6.022	5.666	5.53
7.45037	5.987	6.022	5.666	5.595
7.45169	5.95	6.022	5.718	5.595
7.45302	5.95	5.991	5.718	5.553
7.45436	5.95	5.991	5.718	5.553
7.45569	5.976	6.084	5.748	5.566
7.45702	5.976	6.084	5.748	5.566
7.45835	5.982	6.084	5.651	5.566
7.45969	5.982	6.016	5.651	5.463
7.46102	5.982	6.016	5.651	5.463
7.46236	6.045	6.016	5.651	5.492
7.46369	6.045	6.03	5.651	5.492
7.46502	6.045	6.03	5.656	5.492
7.46637	5.968	5.924	5.656	5.571
7.4677	5.968	5.924	5.656	5.571
7.46903	5.987	5.934	5.67	5.571
7.47036	5.987	5.934	5.67	5.544
7.47169	6.066	5.934	5.639	5.544
7.47304	6.066	5.919	5.639	5.464
7.47437	6.066	5.919	5.639	5.464
7.4757	6.045	5.919	5.657	5.487
7.47702	6.045	5.976	5.657	5.487
7.47835	6.045	5.976	5.681	5.487
7.47971	6.05	6.08	5.681	5.576
7.48103	6.05	6.08	5.681	5.576
7.48236	5.996	6.08	5.687	5.576
7.48369	5.996	5.995	5.687	5.469
7.48502	6.066	5.989	5.729	5.469
7.48637	6.066	5.989	5.729	5.542
7.48769	6.066	5.989	5.729	5.542
7.48902	6.095	5.989	5.662	5.542
7.49035	6.095	6.006	5.662	5.535
7.49169	6.095	6.006	5.68	5.535
7.49302	5.979	5.923	5.68	5.532
7.49435	5.979	5.923	5.68	5.532
7.49569	6.021	5.923	5.723	5.532
7.49702	6.021	6.024	5.723	5.516
7.49835	6.002	6.024	5.641	5.516
7.49969	6.002	6.113	5.641	5.545
7.50103	6.002	6.113	5.641	5.545
7.50236	6.027	6.113	5.655	5.545
7.50368	6.027	5.955	5.655	5.524
7.50504	6.027	5.955	5.684	5.524
7.50637	5.96	6.008	5.684	5.577
7.50769	5.96	6.008	5.684	5.577
7.50902	6.015	6.008	5.626	5.577
7.51035	6.015	6.055	5.626	5.464
7.5117	5.969	6.055	5.625	5.464
7.51303	5.969	5.952	5.625	5.544
7.51436	5.969	5.952	5.625	5.544
7.51569	6.033	5.952	5.686	5.544
7.51702	6.033	5.966	5.686	5.592
7.51837	6.051	5.966	5.588	5.592
7.5197	6.051	6.032	5.588	5.503
7.52103	6.051	6.032	5.588	5.503
7.52235	6.011	6.032	5.674	5.503
7.52368	6.011	6.018	5.674	5.539
7.52504	6.026	6.018	5.71	5.539
7.52636	6.026	6.018	5.71	5.534
7.52769	6.026	6.018	5.685	5.534
7.52902	6.018	6.018	5.685	5.534
7.53035	6.018	5.97	5.685	5.473
7.53168	6.018	5.97	5.614	5.473
7.53302	6.048	5.96	5.614	5.486
7.53435	6.048	5.96	5.614	5.486
7.53569	6.092	5.96	5.654	5.486
7.53702	6.092	5.936	5.654	5.505
7.53835	6.001	5.936	5.654	5.505
7.53969	6.001	5.986	5.654	5.543
7.54103	6.001	5.986	5.654	5.543
7.54236	5.986	5.986	5.669	5.536
7.54369	5.986	5.988	5.669	5.536
7.54502	5.986	5.988	5.786	5.536
7.54637	6.036	5.982	5.786	5.586
7.5477	6.036	5.982	5.786	5.586
7.54903	5.994	5.982	5.655	5.586
7.55035	5.994	5.967	5.655	5.577
7.55168	6.053	5.967	5.742	5.577
7.55302	6.053	5.954	5.742	5.59
7.55435	6.053	5.954	5.742	5.59
7.55569	6.065	5.954	5.683	5.59
7.55702	6.065	6.031	5.683	5.536
7.55835	6.065	6.031	5.736	5.536
7.55968	6.044	5.959	5.736	5.51
7.56102	6.044	5.959	5.736	5.51
7.56235	6.081	5.959	5.663	5.51
7.56368	6.081	6.035	5.663	5.575
7.56504	5.928	6.035	5.634	5.575
7.56636	5.928	6.018	5.634	5.527
7.56769	5.928	6.018	5.634	5.527
7.56902	5.991	6.018	5.717	5.527
7.57035	5.991	6.039	5.717	5.576
7.5717	5.991	6.039	5.73	5.576
7.57303	5.994	6.075	5.73	5.596
7.57436	5.994	6.075	5.73	5.596
7.57569	6.053	6.075	5.586	5.596
7.57701	6.053	5.982	5.586	5.528
7.57835	5.983	5.982	5.683	5.528
7.57968	5.983	5.993	5.683	5.535
7.58102	5.983	5.993	5.683	5.535
7.58235	5.923	5.993	5.714	5.535
7.58368	5.923	6.005	5.714	5.539
7.58502	5.923	6.005	5.607	5.539
7.58635	6.042	5.924	5.607	5.547
7.58769	6.042	5.924	5.607	5.547
7.58902	6.001	5.924	5.612	5.547
7.59037	6.001	5.889	5.612	5.475
7.5917	6.001	5.889	5.661	5.475
7.59302	6.119	5.99	5.661	5.526
7.59435	6.119	5.99	5.578	5.526
7.59571	5.945	5.99	5.578	5.526
7.59703	5.945	5.983	5.578	5.529
7.59836	5.945	5.983	5.673	5.529
7.59969	6.07	6.004	5.673	5.523
7.60102	6.07	6.004	5.673	5.523
7.60237	6.047	6.004	5.627	5.523
7.60368	6.047	6.019	5.627	5.517
7.60501	6.047	6.019	5.709	5.517
7.60635	6.05	5.964	5.709	5.552
7.60768	6.05	5.964	5.709	5.552
7.60902	6.02	5.964	5.682	5.542
7.61035	6.02	5.964	5.682	5.542
7.61168	6.02	5.964	5.626	5.542
7.61302	6.034	6.054	5.626	5.605
7.61435	6.034	6.054	5.626	5.605
7.6157	6.011	6.054	5.639	5.605
7.61703	6.011	5.976	5.639	5.537
7.61836	6.011	5.976	5.712	5.537
7.61969	6.097	6.018	5.712	5.652
7.62102	6.097	6.018	5.712	5.652
7.62237	5.988	6.018	5.708	5.652
7.6237	5.988	5.999	5.708	5.564
7.62503	5.988	5.999	5.633	5.564
7.62635	5.964	6.04	5.633	5.544
7.62768	5.964	6.04	5.633	5.544
7.62904	6.044	6.04	5.63	5.544
7.63036	6.044	6.023	5.63	5.573
7.63169	6.044	6.023	5.656	5.573
7.63302	6.093	6.003	5.656	5.568
7.63435	6.093	6.003	5.656	5.568
7.63568	5.997	6.003	5.627	5.568
7.63701	5.997	5.96	5.627	5.509
7.63835	5.997	5.96	5.61	5.509
7.63971	6.021	6.027	5.61	5.548
7.64102	6.021	6.027	5.61	5.548
7.64235	6.026	6.027	5.686	5.548
7.64368	6.026	5.992	5.686	5.5
7.64501	6.026	5.992	5.707	5.5
7.64635	6.033	6.006	5.707	5.516
7.64768	6.033	6.006	5.707	5.516
7.64902	6.011	6.006	5.666	5.516
7.65034	6.011	6.068	5.666	5.517
7.65168	6.011	6.068	5.677	5.517
7.65301	5.999	6.001	5.677	5.552
7.65437	5.999	6.001	5.677	5.552
7.6557	6.096	6.001	5.667	5.552
7.65702	6.096	6.002	5.667	5.446
7.65835	6.096	6.002	5.645	5.446
7.65968	6.077	5.979	5.645	5.542
7.66103	6.077	5.979	5.645	5.542
7.66236	6.038	5.979	5.687	5.542
7.66369	6.038	5.959	5.687	5.497
7.66502	6.038	5.959	5.638	5.497
7.66635	6.01	6.008	5.638	5.508
7.66768	6.01	6.008	5.638	5.508
7.66902	6.102	6.008	5.638	5.508
7.67034	6.102	5.971	5.638	5.571
7.67168	6.102	5.971	5.611	5.571
7.67301	6.05	6.009	5.611	5.535
7.67435	6.05	6.009	5.611	5.535
7.67568	6.005	6.009	5.7	5.613
7.67701	6.005	6.098	5.7	5.613
7.67835	6.005	6.098	5.607	5.613
7.67972	6.097	6.061	5.607	5.561
7.68102	6.097	6.061	5.607	5.561
7.68235	6.079	6.061	5.62	5.561
7.68368	6.079	6.097	5.62	5.558
7.68503	6.079	6.097	5.65	5.558
7.68636	6.054	5.982	5.65	5.551
7.68769	6.054	5.982	5.65	5.551
7.68902	5.981	5.982	5.634	5.551
7.69034	5.981	6.015	5.634	5.561
7.6917	5.981	6.015	5.7	5.561
7.69303	5.98	6.043	5.7	5.516
7.69435	5.98	6.043	5.7	5.516
7.69568	5.999	6.043	5.627	5.516
7.69701	5.999	6.003	5.627	5.552
7.69834	5.999	6.003	5.687	5.552
7.69968	6.058	5.985	5.687	5.508
7.70101	6.058	5.985	5.687	5.508
7.70235	5.988	5.985	5.705	5.508
7.70368	5.988	5.988	5.705	5.522
7.70501	5.988	5.988	5.604	5.522
7.70635	6.032	5.948	5.604	5.498
7.70768	6.032	5.948	5.604	5.498
7.70903	6.051	5.948	5.731	5.498
7.71036	6.051	6.001	5.731	5.488
7.71169	6.051	6.001	5.648	5.488
7.71302	5.99	6.004	5.648	5.51
7.71435	5.99	6.004	5.648	5.51
7.7157	6.1	6.004	5.671	5.51
7.71703	6.1	6.007	5.671	5.512
7.71836	6.1	6.007	5.65	5.512
7.71968	6.015	5.949	5.65	5.56
7.72101	6.015	5.949	5.65	5.56
7.72237	6.056	5.949	5.669	5.56
7.72369	6.056	6.053	5.669	5.532
7.72502	6.056	6.053	5.67	5.532
7.72635	6.01	6.042	5.67	5.606
7.72768	6.01	6.042	5.67	5.606
7.72903	6.121	6.042	5.632	5.606
7.73036	6.121	6.06	5.632	5.531
7.73168	6.121	6.06	5.638	5.531
7.73301	6.098	6.035	5.638	5.576
7.73435	6.098	6.035	5.638	5.576
7.73568	6	6.035	5.676	5.576
7.73701	6	5.995	5.676	5.546
7.73834	6	5.995	5.728	5.546
7.73968	5.991	6.053	5.728	5.606
7.74101	5.991	6.053	5.728	5.606
7.74235	6.005	6.053	5.732	5.563
7.74369	6.005	5.947	5.732	5.563
7.74502	6.005	5.947	5.688	5.563
7.74634	6.017	6.01	5.688	5.551
7.7477	6.017	6.01	5.688	5.551
7.74903	6.083	6.01	5.663	5.551
7.75035	6.083	5.999	5.663	5.544
7.75168	6.083	5.999	5.756	5.544
7.75301	6.059	6.026	5.756	5.628
7.75436	6.059	6.026	5.756	5.628
7.75569	6.085	6.026	5.64	5.628
7.75702	6.085	6.058	5.64	5.58
7.75835	6.085	6.058	5.646	5.58
7.75968	6.104	6.001	5.646	5.55
7.76103	6.104	6.001	5.646	5.55
7.76236	6.013	6.001	5.745	5.55
7.76369	6.013	6.032	5.745	5.515
7.76501	6.013	6.032	5.687	5.515
7.76634	5.98	5.973	5.687	5.553
7.7677	5.98	5.973	5.687	5.553
7.76902	6.07	5.973	5.65	5.553
7.77035	6.07	6.012	5.65	5.503
7.77168	6.07	6.012	5.619	5.503
7.77301	6.04	5.95	5.619	5.548
7.77434	6.04	5.95	5.619	5.548
7.77568	6.109	5.95	5.656	5.548
7.77701	6.109	6.034	5.656	5.543
7.77834	6.109	6.034	5.637	5.543
7.77968	6.114	5.984	5.637	5.549
7.78101	6.114	5.984	5.637	5.549
7.78234	6.019	5.984	5.61	5.549
7.78367	6.019	6.016	5.61	5.577
7.78501	6.019	6.016	5.632	5.577
7.78634	6.118	6.043	5.632	5.516
7.78768	6.118	6.043	5.632	5.516
7.78901	6.11	6.043	5.679	5.516
7.79034	6.11	6.006	5.679	5.554
7.79169	6.11	6.006	5.579	5.554
7.79302	6.028	5.959	5.579	5.552
7.79435	6.028	5.959	5.677	5.552
7.79568	6.147	5.959	5.677	5.552
7.79701	6.147	6.03	5.677	5.615
7.79836	6.147	6.03	5.703	5.615
7.79969	6.097	6.012	5.703	5.619
7.80102	6.097	6.012	5.703	5.619
7.80234	6.17	6.012	5.636	5.619
7.80367	6.17	6.047	5.636	5.609
7.80503	6.17	6.047	5.756	5.609
7.80635	6.047	6.039	5.756	5.572
7.80768	6.047	6.039	5.756	5.572
7.80901	6.088	6.039	5.644	5.528
7.81034	6.088	6.07	5.644	5.528
7.81167	6.088	6.07	5.72	5.528
7.81301	6.114	6.088	5.72	5.583
7.81434	6.114	6.088	5.72	5.583
7.81568	6.002	6.088	5.624	5.583
7.817	6.002	6.013	5.624	5.56
7.81834	6.002	6.013	5.62	5.56
7.81967	6.063	6.018	5.62	5.608
7.82101	6.063	6.018	5.62	5.608
7.82236	6.103	6.018	5.62	5.608
7.82368	6.103	6.027	5.62	5.557
7.82501	6.103	6.027	5.642	5.557
7.82634	6.06	6.025	5.642	5.566
7.82769	6.06	6.025	5.642	5.566
7.82902	6.15	6.025	5.642	5.566
7.83035	6.15	5.977	5.642	5.606
7.83168	6.15	5.977	5.601	5.606
7.83301	6.115	6.034	5.601	5.537
7.83436	6.115	6.034	5.601	5.537
7.83569	6.049	6.034	5.687	5.537
7.83702	6.049	6.027	5.687	5.458
7.83834	6.049	6.027	5.638	5.458
7.83967	6.024	6.058	5.638	5.61
7.84101	6.024	6.058	5.638	5.61
7.84234	6.052	6.058	5.658	5.61
7.84367	6.052	6.038	5.658	5.551
7.845	6.052	6.038	5.603	5.551
7.84634	6.029	6.035	5.603	5.571
7.84767	6.029	6.035	5.603	5.571
7.84901	6.081	6.035	5.688	5.571
7.85034	6.081	6.067	5.688	5.576
7.85167	6.081	6.067	5.715	5.576
7.85303	6.1	5.959	5.715	5.585
7.85435	6.1	5.959	5.715	5.585
7.85568	6.068	5.959	5.722	5.585
7.85701	6.068	6.02	5.722	5.561
7.85839	6.068	6.02	5.625	5.561
7.85969	6.089	5.992	5.625	5.578
7.86102	6.089	5.992	5.714	5.578
7.86235	6.162	5.992	5.714	5.578
7.86367	6.162	6.05	5.714	5.546
7.865	6.162	6.05	5.678	5.546
7.86634	6.065	6.067	5.678	5.647
7.86767	6.065	6.067	5.678	5.647
7.86901	6.056	6.067	5.779	5.647
7.87034	6.056	6.054	5.779	5.681
7.87168	6.056	6.054	5.708	5.681
7.87301	6.047	6.041	5.708	5.642
7.87434	6.047	6.041	5.708	5.642
7.87569	6.072	6.041	5.674	5.64
7.87702	6.072	6.049	5.674	5.64
7.87835	6.072	6.049	5.624	5.64
7.87968	6.083	6.085	5.624	5.674
7.88101	6.083	6.085	5.624	5.674
7.88236	6.119	6.085	5.721	5.674
7.88369	6.119	6.006	5.721	5.674
7.88502	6.119	6.006	5.694	5.674
7.88634	6.046	6.026	5.694	5.514
7.88767	6.046	6.026	5.694	5.514
7.88903	6.112	6.026	5.664	5.514
7.89036	6.112	6.003	5.664	5.595
7.89167	6.112	6.003	5.668	5.595
7.893	6.039	6.055	5.668	5.594
7.89434	6.039	6.055	5.668	5.594
7.89567	6.127	6.055	5.654	5.594
7.897	6.127	6.016	5.654	5.676
7.89838	6.127	6.016	5.702	5.676
7.89967	6.104	6.025	5.702	5.633
7.90101	6.104	6.025	5.702	5.633
7.90234	6.09	6.025	5.777	5.633
7.90368	6.09	6.105	5.777	5.621
7.90501	6.09	6.105	5.625	5.621
7.90634	6.026	6.036	5.625	5.649
7.90769	6.026	6.036	5.625	5.649
7.90902	6.126	6.036	5.611	5.649
7.91035	6.126	6.065	5.611	5.593
7.91178	6.126	6.065	5.663	5.593
7.913	6.095	6.03	5.663	5.606
7.91436	6.095	6.03	5.663	5.606
7.91569	6.113	6.03	5.725	5.606
7.91701	6.113	6.055	5.725	5.662
7.91834	6.113	6.055	5.747	5.662
7.91967	6.139	6.043	5.747	5.628
7.92102	6.139	6.043	5.747	5.628
7.92235	6.032	6.043	5.761	5.628
7.92368	6.032	6.077	5.761	5.615
7.92511	6.032	6.077	5.757	5.615
7.92634	6.096	6.052	5.757	5.63
7.92767	6.096	6.052	5.718	5.63
7.92901	6.112	6.052	5.718	5.63
7.93033	6.112	6.018	5.718	5.702
7.93167	6.112	6.018	5.671	5.702
7.933	6.18	6.083	5.671	5.696
7.93434	6.18	6.083	5.671	5.696
7.93567	6.094	6.083	5.653	5.696
7.937	6.094	6.092	5.653	5.605
7.93834	6.094	6.092	5.738	5.605
7.93967	6.084	6.035	5.738	5.673
7.941	6.084	6.035	5.738	5.673
7.94234	6.123	6.035	5.685	5.655
7.94367	6.123	6.036	5.685	5.655
7.945	6.123	6.036	5.659	5.655
7.94634	6.061	6.033	5.659	5.566
7.94767	6.061	6.033	5.659	5.566
7.94903	6.055	6.033	5.726	5.566
7.95035	6.055	6.014	5.726	5.578
7.95168	6.055	6.014	5.706	5.578
7.95301	6.076	6.065	5.706	5.633
7.95434	6.076	6.065	5.706	5.633
7.95569	6.11	6.065	5.614	5.633
7.95702	6.11	6.038	5.614	5.573
7.95835	6.11	6.038	5.899	5.573
7.95968	6.122	6.02	5.899	5.597
7.961	6.122	6.02	5.899	5.597
7.96236	6.085	6.02	5.745	5.597
7.96369	6.085	6.052	5.745	5.694
7.96507	6.085	6.052	5.659	5.694
7.96634	6.102	6.072	5.659	5.623
7.96767	6.102	6.072	5.659	5.623
7.96901	6.041	6.072	5.695	5.623
7.97033	6.041	6.028	5.695	5.623
7.97167	6.041	6.028	5.586	5.623
7.973	6.129	5.992	5.586	5.665
7.97434	6.129	5.992	5.586	5.665
7.97567	6.166	5.992	5.681	5.665
7.977	6.166	5.972	5.681	5.696
7.97833	6.166	5.972	5.746	5.696
7.97968	6.084	6.074	5.746	5.659
7.98101	6.084	6.074	5.746	5.659
7.98234	6.145	6.074	5.796	5.659
7.98367	6.145	6.071	5.796	5.682
7.98502	6.145	6.071	5.769	5.682
7.98637	6.081	6.085	5.769	5.718
7.98768	6.081	6.085	5.769	5.718
7.989	6.115	6.085	5.61	5.718
7.99033	6.115	6.096	5.61	5.724
7.99169	6.115	6.096	5.758	5.724
7.99301	6.126	6.085	5.758	5.785
7.99434	6.126	6.085	5.74	5.785
7.99567	6.16	6.085	5.74	5.785
7.997	6.16	6.031	5.74	5.635
7.99835	6.16	6.031	5.75	5.635
7.99968	6.158	6.055	5.75	5.674
8.00101	6.158	6.055	5.75	5.674
8.00234	6.15	6.055	5.7	5.674
8.00367	6.15	6.066	5.7	5.644
8.00502	6.15	6.066	5.79	5.644
8.00635	5.909	6.119	5.79	5.652
8.00768	5.909	6.119	5.79	5.652
8.00901	6.156	6.119	5.669	5.777
8.01033	6.156	6.075	5.669	5.777
8.01167	6.156	6.075	5.776	5.777
8.01302	6.16	6.044	5.776	5.727
8.01434	6.16	6.044	5.776	5.727
8.01567	6.089	6.044	5.769	5.727
8.017	6.089	6.034	5.769	5.75
8.01833	6.089	6.034	5.687	5.75
8.01967	6.083	6.025	5.687	5.676
8.021	6.083	6.025	5.687	5.676
8.02234	6.056	6.025	5.777	5.676
8.02367	6.056	6.05	5.777	5.747
8.025	6.056	6.05	5.736	5.747
8.02633	6.102	6.082	5.736	5.721
8.02767	6.102	6.082	5.736	5.721
8.029	6.096	6.082	5.681	5.721
8.03033	6.096	6.089	5.681	5.721
8.03168	6.096	6.089	5.742	5.721
8.03301	6.162	6.052	5.742	5.76
8.03434	6.162	6.052	5.742	5.76
8.03567	6.157	6.052	5.728	5.76
8.037	6.157	6.052	5.728	5.723
8.03835	6.157	6.052	5.788	5.723
8.03968	6.2	6.098	5.788	5.746
8.04101	6.2	6.098	5.788	5.746
8.04234	6.182	6.098	5.851	5.746
8.04367	6.182	6.034	5.851	5.746
8.04502	6.182	6.034	5.799	5.746
8.04635	6.197	6.132	5.799	5.643
8.04768	6.197	6.132	5.799	5.643
8.04901	6.127	6.132	5.864	5.643
8.05033	6.127	6.022	5.864	5.732
8.05169	6.127	6.022	5.749	5.732
8.05302	6.117	6.089	5.749	5.721
8.05435	6.117	6.089	5.749	5.721
8.05567	6.177	6.089	5.781	5.721
8.057	6.177	6.107	5.781	5.796
8.05834	6.177	6.107	5.773	5.796
8.05967	6.111	6.094	5.773	5.822
8.06101	6.111	6.094	5.745	5.822
8.06234	6.167	6.094	5.745	5.822
8.06367	6.167	6.074	5.745	5.79
8.065	6.167	6.074	5.786	5.79
8.06634	6.129	6.104	5.786	5.742
8.06767	6.129	6.104	5.786	5.742
8.06902	6.142	6.104	5.763	5.742
8.07035	6.142	6.09	5.763	5.706
8.07168	6.142	6.09	5.839	5.706
8.073	6.14	6.006	5.839	5.815
8.07436	6.14	6.006	5.839	5.815
8.07569	6.151	6.006	5.751	5.815
8.07701	6.151	6.077	5.751	5.815
8.07834	6.151	6.077	5.775	5.815
8.0797	6.091	6.059	5.775	5.785
8.08103	6.091	6.059	5.775	5.785
8.08235	6.167	6.059	5.759	5.785
8.08368	6.167	6.066	5.759	5.759
8.08501	6.167	6.066	5.809	5.759
8.08634	6.109	6.082	5.809	5.786
8.08769	6.109	6.082	5.809	5.786
8.08902	6.165	6.082	5.814	5.786
8.09035	6.165	6.049	5.814	5.727
8.09168	6.165	6.049	5.81	5.727
8.09309	6.176	6.064	5.81	5.833
8.09436	6.176	6.064	5.81	5.833
8.09569	6.17	6.064	5.827	5.833
8.09702	6.17	6.056	5.827	5.807
8.09835	6.17	6.056	5.768	5.807
8.09968	6.179	6.08	5.768	5.834
8.10101	6.179	6.08	5.768	5.834
8.10234	6.221	6.08	5.731	5.834
8.10367	6.221	6.047	5.731	5.766
8.10501	6.221	6.047	5.809	5.766
8.10634	6.226	6.015	5.809	5.834
8.10768	6.226	6.015	5.809	5.834
8.10901	6.205	6.015	5.8	5.834
8.11034	6.205	6.156	5.8	5.812
8.11167	6.205	6.156	5.858	5.812
8.11301	6.173	6.114	5.858	5.892
8.11435	6.173	6.114	5.858	5.892
8.11568	6.155	6.114	5.843	5.892
8.11701	6.155	6.163	5.843	5.889
8.11834	6.155	6.163	5.882	5.889
8.11969	6.105	6.14	5.882	5.87
8.12102	6.105	6.14	5.882	5.87
8.12235	6.234	6.14	5.878	5.87
8.12368	6.234	6.141	5.878	5.818
8.12501	6.234	6.141	5.836	5.818
8.12636	6.129	6.139	5.836	5.839
8.12769	6.129	6.139	5.836	5.839
8.12902	6.172	6.139	5.836	5.839
8.13035	6.172	6.111	5.836	5.849
8.13168	6.172	6.111	5.81	5.849
8.13303	6.162	6.06	5.81	5.811
8.13436	6.162	6.06	5.81	5.811
8.13569	6.188	6.06	5.816	5.811
8.13702	6.188	6.132	5.816	5.848
8.13834	6.188	6.132	5.828	5.848
8.1397	6.147	6.041	5.828	5.862
8.14103	6.147	6.041	5.828	5.862
8.14235	6.126	6.041	5.869	5.862
8.14368	6.126	6.018	5.869	5.853
8.14501	6.126	6.018	5.808	5.853
8.14635	6.172	6.067	5.808	5.865
8.14768	6.172	6.067	5.808	5.865
8.14901	6.211	6.067	5.823	5.865
8.15034	6.211	6.053	5.823	5.864
8.15168	6.211	6.053	5.797	5.864
8.15301	6.171	6.132	5.797	5.772
8.15434	6.171	6.132	5.797	5.772
8.15568	6.11	6.132	5.808	5.772
8.15701	6.11	6.08	5.808	5.794
8.15835	6.11	6.08	5.942	5.794
8.15968	6.223	6.107	5.942	5.841
8.16101	6.223	6.107	5.942	5.841
8.16237	6.217	6.107	5.837	5.841
8.16369	6.217	6.107	5.837	5.841
8.16502	6.217	6.107	5.894	5.841
8.16635	6.207	6.036	5.894	5.877
8.16768	6.207	6.036	5.894	5.877
8.16903	6.236	6.036	5.861	5.877
8.17036	6.236	6.157	5.861	5.832
8.17169	6.236	6.157	5.904	5.832
8.17302	6.181	6.136	5.904	5.868
8.17435	6.181	6.136	5.904	5.868
8.1757	6.149	6.136	5.864	5.868
8.17703	6.149	6.141	5.864	5.811
8.17836	6.149	6.141	5.856	5.811
8.17969	6.246	6.107	5.856	5.849
8.18102	6.246	6.107	5.856	5.849
8.18237	6.217	6.107	5.934	5.849
8.1837	6.217	6.119	5.934	5.846
8.18501	6.217	6.119	5.796	5.846
8.18635	6.245	6.035	5.796	5.843
8.18768	6.245	6.035	5.796	5.843
8.18902	6.207	6.035	5.888	5.843
8.19034	6.207	6.125	5.888	5.902
8.19168	6.207	6.125	5.861	5.902
8.19301	6.206	6.105	5.861	5.813
8.19435	6.206	6.105	5.861	5.813
8.19568	6.049	6.105	5.888	5.813
8.19701	6.049	6.092	5.888	5.858
8.19836	6.049	6.092	5.902	5.858
8.19969	6.163	6.048	5.902	5.887
8.20101	6.163	6.048	5.902	5.887
8.20237	6.194	6.048	5.857	5.887
8.2037	6.194	6.025	5.857	5.869
8.20503	6.194	6.025	5.861	5.869
8.20635	6.192	6.108	5.861	5.843
8.20768	6.192	6.108	5.861	5.843
8.20904	6.218	6.108	5.902	5.843
8.21037	6.218	6.143	5.902	5.904
8.21169	6.218	6.143	5.899	5.904
8.21302	6.248	6.106	5.899	5.883
8.21435	6.248	6.106	5.899	5.883
8.2157	6.19	6.106	5.867	5.883
8.21703	6.19	6.111	5.867	5.895
8.21836	6.19	6.111	5.928	5.895
8.21969	6.271	6.111	5.928	5.885
8.22102	6.271	6.111	5.928	5.885
8.22235	6.258	6.111	5.971	5.885
8.22368	6.258	6.048	5.971	5.945
8.22502	6.258	6.048	5.88	5.945
8.22635	6.182	6.07	5.88	5.932
8.22768	6.182	6.07	5.88	5.932
8.22902	6.238	6.07	5.946	5.932
8.23035	6.238	6.106	5.946	5.99
8.23168	6.238	6.106	5.953	5.99
8.23302	6.269	6.15	5.953	5.96
8.23435	6.269	6.15	5.953	5.96
8.2357	6.281	6.15	5.946	5.96
8.23703	6.281	6.133	5.946	5.894
8.23836	6.281	6.133	6.039	5.894
8.23969	6.234	6.045	6.039	5.937
8.24102	6.234	6.045	6.039	5.937
8.24237	6.251	6.045	5.955	5.937
8.2437	6.251	6.103	5.955	5.935
8.24502	6.251	6.103	5.97	5.935
8.24635	6.178	6.158	5.97	5.95
8.24768	6.178	6.158	5.97	5.95
8.24902	6.228	6.158	5.963	5.95
8.25035	6.228	6.128	5.963	5.905
8.25168	6.228	6.128	5.97	5.905
8.25301	6.258	6.177	5.97	5.849
8.25435	6.258	6.177	5.97	5.849
8.25568	6.232	6.177	5.969	5.849
8.25701	6.232	6.18	5.969	5.949
8.25835	6.232	6.18	5.971	5.949
8.2597	6.235	6.059	5.971	5.943
8.26103	6.235	6.059	6.008	5.943
8.26236	6.235	6.059	6.008	5.943
8.26369	6.228	6.118	6.008	5.985
8.26501	6.228	6.118	6.063	5.985
8.26637	6.209	6.093	6.063	5.989
8.2677	6.209	6.093	6.063	5.989
8.26903	6.233	6.093	6.026	5.989
8.27035	6.233	6.199	6.026	5.936
8.27168	6.233	6.199	6.022	5.936
8.27302	6.185	6.095	6.022	5.946
8.27435	6.185	6.095	6.022	5.946
8.27568	6.271	6.095	6.015	5.946
8.27701	6.271	6.137	6.015	5.969
8.27835	6.271	6.137	6.018	5.969
8.27968	6.262	6.17	6.018	6.006
8.28102	6.262	6.17	6.018	6.006
8.28235	6.244	6.17	6.036	6.006
8.28368	6.244	6.105	6.036	6.053
8.28503	6.244	6.105	6.131	6.053
8.28636	6.198	6.151	6.131	6.002
8.28769	6.198	6.151	6.131	6.002
8.28902	6.198	6.151	6.095	6.002
8.29035	6.251	6.168	6.095	6.079
8.29168	6.251	6.168	6.119	6.079
8.29301	6.254	6.127	6.119	6.099
8.29435	6.254	6.127	6.119	6.099
8.29568	6.254	6.127	6.106	6.099
8.29701	6.215	6.253	6.106	6.026
8.29835	6.215	6.253	6.076	6.026
8.29968	6.219	6.164	6.076	6.026
8.30101	6.219	6.164	6.076	6.026
8.30235	6.219	6.164	6.12	6.026
8.30368	6.219	6.146	6.12	6.033
8.30502	6.219	6.146	6.105	6.033
8.30635	6.26	6.143	6.105	6.049
8.3077	6.26	6.143	6.105	6.049
8.30903	6.26	6.143	6.093	6.049
8.31036	6.219	6.145	6.093	6.074
8.31169	6.219	6.145	6.172	6.074
8.31301	6.193	6.228	6.172	5.981
8.31437	6.193	6.228	6.172	5.981
8.3157	6.238	6.228	6.158	5.981
8.31703	6.238	6.213	6.158	6.041
8.31835	6.238	6.213	6.221	6.041
8.31968	6.202	6.107	6.221	6.07
8.32104	6.202	6.107	6.221	6.07
8.32236	6.242	6.107	6.221	6.07
8.32369	6.242	6.107	6.221	6.058
8.32502	6.242	6.107	6.222	6.058
8.32635	6.253	6.185	6.222	6.007
8.32768	6.253	6.185	6.216	6.007
8.32902	6.253	6.185	6.216	6.007
8.33035	6.188	6.075	6.216	6.074
8.33168	6.188	6.075	6.28	6.074
8.33302	6.23	6.106	6.28	6.017
8.33435	6.23	6.106	6.28	6.017
8.33568	6.23	6.106	6.289	6.017
8.33701	6.252	6.143	6.289	6.096
8.33835	6.252	6.143	6.283	6.096
8.3397	6.216	6.226	6.283	6.083
8.34103	6.216	6.226	6.283	6.083
8.34236	6.216	6.226	6.302	6.083
8.34369	6.261	6.115	6.302	6.095
8.34501	6.261	6.115	6.473	6.095
8.34637	6.285	6.134	6.473	6.142
8.3477	6.285	6.134	6.473	6.142
8.34903	6.285	6.134	6.375	6.142
8.35035	6.292	6.222	6.375	6.195
8.35168	6.292	6.222	6.469	6.195
8.35302	6.322	6.196	6.469	6.117
8.35435	6.322	6.196	6.469	6.117
8.35569	6.322	6.196	6.501	6.117
8.35701	6.241	6.128	6.501	6.098
8.35835	6.241	6.128	6.408	6.098
8.35968	6.278	6.203	6.408	6.144
8.36102	6.278	6.203	6.408	6.144
8.36235	6.278	6.203	6.425	6.144
8.36368	6.29	6.242	6.425	6.136
8.36501	6.29	6.242	6.462	6.136
8.36635	6.19	6.237	6.462	6.245
8.36768	6.19	6.237	6.462	6.245
8.36902	6.19	6.237	6.537	6.245
8.37034	6.281	6.207	6.537	6.149
8.37168	6.281	6.207	6.522	6.149
8.37301	6.173	6.158	6.522	6.228
8.37437	6.173	6.158	6.522	6.228
8.3757	6.173	6.158	6.541	6.228
8.37702	6.257	6.239	6.541	6.154
8.37835	6.257	6.239	6.615	6.154
8.37968	6.319	6.292	6.615	6.191
8.38103	6.319	6.292	6.615	6.191
8.38236	6.237	6.292	6.6	6.191
8.38369	6.237	6.262	6.6	6.154
8.38502	6.237	6.262	6.614	6.154
8.38635	6.279	6.191	6.614	6.215
8.38768	6.279	6.191	6.614	6.215
8.38902	6.279	6.191	6.761	6.215
8.39035	6.206	6.131	6.761	6.223
8.39168	6.206	6.131	6.729	6.223
8.39301	6.216	6.186	6.729	6.288
8.39435	6.216	6.186	6.729	6.288
8.39568	6.216	6.186	6.78	6.288
8.39701	6.213	6.165	6.78	6.244
8.39834	6.213	6.165	6.827	6.244
8.39969	6.269	6.21	6.827	6.251
8.40101	6.269	6.21	6.827	6.251
8.40237	6.269	6.21	6.87	6.251
8.4037	6.34	6.213	6.87	6.224
8.40503	6.34	6.213	6.963	6.224
8.40635	6.293	6.197	6.963	6.288
8.40768	6.293	6.197	6.963	6.288
8.40904	6.293	6.197	7.062	6.288
8.41037	6.242	6.183	7.062	6.349
8.41169	6.242	6.183	7.007	6.349
8.41302	6.256	6.271	7.007	6.329
8.41435	6.256	6.271	7.007	6.329
8.4157	6.256	6.271	7.014	6.329
8.41703	6.342	6.236	7.014	6.355
8.41836	6.342	6.236	7.119	6.355
8.41969	6.264	6.256	7.119	6.401
8.42102	6.264	6.256	7.119	6.401
8.42237	6.264	6.256	7.134	6.401
8.4237	6.29	6.221	7.134	6.395
8.42503	6.29	6.221	7.207	6.395
8.42635	6.322	6.217	7.207	6.32
8.42769	6.322	6.217	7.207	6.32
8.42902	6.322	6.217	7.242	6.32
8.43035	6.272	6.276	7.242	6.427
8.43168	6.272	6.276	7.207	6.427
8.43302	6.198	6.184	7.207	6.354
8.43435	6.198	6.184	7.207	6.354
8.43569	6.198	6.184	7.339	6.354
8.43701	6.245	6.215	7.339	6.392
8.43835	6.245	6.215	7.37	6.392
8.43968	6.288	6.215	7.37	6.481
8.44102	6.288	6.152	7.37	6.481
8.44235	6.288	6.152	7.368	6.481
8.44368	6.331	6.234	7.368	6.478
8.44501	6.331	6.234	7.418	6.478
8.44635	6.273	6.223	7.418	6.424
8.44768	6.273	6.223	7.418	6.424
8.44904	6.282	6.223	7.541	6.424
8.45037	6.282	6.2	7.541	6.486
8.45169	6.282	6.2	7.553	6.486
8.45302	6.329	6.242	7.553	6.502
8.45435	6.329	6.242	7.553	6.502
8.4557	6.329	6.242	7.646	6.502
8.45703	6.264	6.15	7.646	6.533
8.45836	6.264	6.15	7.64	6.533
8.45969	6.307	6.202	7.64	6.539
8.46102	6.307	6.202	7.64	6.539
8.46237	6.307	6.202	7.752	6.539
8.4637	6.305	6.256	7.752	6.515
8.46503	6.305	6.256	7.877	6.515
8.46636	6.251	6.25	7.877	6.585
8.46769	6.251	6.25	7.877	6.585
8.46904	6.251	6.25	7.963	6.585
8.47037	6.252	6.18	7.963	6.668
8.4717	6.252	6.18	8.103	6.668
8.47302	6.254	6.175	8.103	6.676
8.47435	6.254	6.175	8.103	6.676
8.47569	6.254	6.175	8.09	6.676
8.47702	6.256	6.188	8.09	6.668
8.47835	6.256	6.188	8.226	6.668
8.47968	6.317	6.235	8.226	6.767
8.48102	6.317	6.235	8.226	6.767
8.48235	6.317	6.235	8.357	6.767
8.48368	6.326	6.328	8.357	6.697
8.48503	6.326	6.328	8.365	6.697
8.48636	6.263	6.253	8.365	6.747
8.48769	6.263	6.253	8.365	6.747
8.48904	6.263	6.253	8.413	6.747
8.49037	6.232	6.277	8.413	6.765
8.4917	6.232	6.277	8.572	6.765
8.49302	6.334	6.305	8.572	6.814
8.49435	6.334	6.305	8.572	6.814
8.49571	6.334	6.305	8.587	6.814
8.49704	6.263	6.222	8.587	6.837
8.49836	6.263	6.222	8.715	6.837
8.49969	6.254	6.244	8.715	6.863
8.50102	6.254	6.244	8.715	6.863
8.50236	6.254	6.244	8.804	6.863
8.50368	6.249	6.175	8.804	6.9
8.50502	6.249	6.175	8.934	6.9
8.50635	6.265	6.175	8.934	6.9
8.50769	6.265	6.307	8.934	6.9
8.50902	6.265	6.307	8.984	6.9
8.51035	6.233	6.267	8.984	6.908
8.51168	6.233	6.267	9.14	6.908
8.51304	6.267	6.267	9.14	6.892
8.51437	6.267	6.212	9.14	6.892
8.51569	6.307	6.212	9.124	6.892
8.51702	6.307	6.179	9.124	6.98
8.51835	6.307	6.179	9.259	6.98
8.51971	6.337	6.255	9.259	7.027
8.52103	6.337	6.255	9.259	7.027
8.52236	6.337	6.255	9.383	7.027
8.52369	6.344	6.262	9.383	7.13
8.52502	6.344	6.262	9.383	7.13
8.52637	6.281	6.192	9.444	7.094
8.5277	6.281	6.192	9.444	7.094
8.52903	6.281	6.192	9.588	7.094
8.53036	6.317	6.231	9.588	7.103
8.53169	6.317	6.231	9.741	7.103
8.53304	6.389	6.231	9.741	7.189
8.53437	6.389	6.217	9.741	7.189
8.53569	6.389	6.217	9.949	7.189
8.53702	6.301	6.268	9.949	7.154
8.53835	6.301	6.268	9.987	7.154
8.53969	6.336	6.305	9.987	7.296
8.54102	6.336	6.305	9.987	7.296
8.54236	6.336	6.305	10.018	7.296
8.54369	6.338	6.339	10.018	7.311
8.54502	6.338	6.339	10.221	7.311
8.54635	6.261	6.339	10.221	7.352
8.54769	6.261	6.316	10.221	7.352
8.54904	6.261	6.316	10.348	7.352
8.55037	6.263	6.349	10.348	7.469
8.5517	6.263	6.349	10.348	7.469
8.55303	6.233	6.292	10.485	7.47
8.55436	6.233	6.292	10.485	7.47
8.55571	6.233	6.292	10.577	7.47
8.55704	6.277	6.293	10.577	7.425
8.55837	6.277	6.293	10.7	7.425
8.5597	6.314	6.326	10.7	7.43
8.56102	6.314	6.326	10.7	7.43
8.56238	6.314	6.326	10.834	7.43
8.56371	6.333	6.237	10.834	7.505
8.56504	6.333	6.237	11.014	7.505
8.56636	6.285	6.237	11.014	7.508
8.56769	6.285	6.301	11.014	7.508
8.56905	6.285	6.301	11.074	7.508
8.57036	6.316	6.327	11.074	7.603
8.57169	6.316	6.327	11.171	7.603
8.57302	6.312	6.327	11.171	7.648
8.57436	6.312	6.285	11.171	7.648
8.57569	6.312	6.285	11.298	7.648
8.57702	6.348	6.279	11.298	7.673
8.57835	6.348	6.279	11.298	7.673
8.57969	6.341	6.279	11.466	7.749
8.58102	6.341	6.232	11.466	7.749
8.58236	6.379	6.232	11.56	7.749
8.5837	6.379	6.339	11.56	7.774
8.58503	6.379	6.339	11.56	7.774
8.58636	6.433	6.339	11.597	7.804
8.58771	6.433	6.311	11.597	7.804
8.58904	6.433	6.311	11.865	7.804
8.59037	6.338	6.345	11.865	7.78
8.59169	6.338	6.345	11.865	7.78
8.59302	6.344	6.345	12.029	7.908
8.59438	6.344	6.312	12.029	7.908
8.59571	6.344	6.312	12.111	7.908
8.59703	6.348	6.375	12.111	8.001
8.59836	6.348	6.375	12.111	8.001
8.59969	6.379	6.375	12.283	8.017
8.60103	6.379	6.336	12.283	8.017
8.60236	6.379	6.336	12.371	8.017
8.60369	6.381	6.378	12.371	7.996
8.60502	6.381	6.378	12.371	7.996
8.60636	6.363	6.378	12.552	7.978
8.60769	6.363	6.385	12.552	7.978
8.60903	6.363	6.385	12.765	7.978
8.61035	6.373	6.336	12.765	8.058
8.6117	6.373	6.336	12.765	8.058
8.61303	6.307	6.336	12.891	8.138
8.61436	6.307	6.304	12.891	8.138
8.61571	6.307	6.304	12.991	8.138
8.61704	6.393	6.396	12.991	8.186
8.61837	6.393	6.396	12.991	8.186
8.6197	6.388	6.396	13.123	8.213
8.62103	6.388	6.367	13.123	8.213
8.62238	6.388	6.367	13.281	8.213
8.62371	6.399	6.4	13.281	8.26
8.62504	6.399	6.4	13.281	8.26
8.62637	6.347	6.4	13.387	8.241
8.62769	6.347	6.312	13.387	8.241
8.62905	6.347	6.312	13.605	8.241
8.63038	6.408	6.425	13.605	8.325
8.63169	6.408	6.425	13.605	8.325
8.63303	6.3	6.425	13.683	8.268
8.63436	6.3	6.317	13.683	8.268
8.63569	6.3	6.317	13.839	8.268
8.63702	6.363	6.379	13.839	8.426
8.63836	6.363	6.379	13.839	8.426
8.63969	6.305	6.379	13.932	8.447
8.64103	6.305	6.325	13.932	8.447
8.64236	6.305	6.325	14.063	8.447
8.64369	6.369	6.37	14.063	8.475
8.64502	6.369	6.37	14.063	8.475
8.64636	6.411	6.37	14.241	8.48
8.64769	6.411	6.343	14.241	8.48
8.64902	6.411	6.343	14.582	8.48
8.65035	6.39	6.476	14.582	8.457
8.65169	6.39	6.476	14.582	8.457
8.65302	6.428	6.476	14.721	8.518
8.65436	6.428	6.413	14.721	8.518
8.65569	6.428	6.413	14.826	8.518
8.65702	6.416	6.391	14.826	8.543
8.65837	6.416	6.391	14.826	8.543
8.6597	6.472	6.391	15.032	8.66
8.66103	6.472	6.399	15.032	8.66
8.66236	6.472	6.399	15.174	8.66
8.66369	6.38	6.446	15.174	8.499
8.66504	6.38	6.446	15.174	8.499
8.66637	6.391	6.446	15.267	8.628
8.6677	6.391	6.404	15.267	8.628
8.66903	6.391	6.404	15.478	8.628
8.67035	6.424	6.45	15.478	8.616
8.67171	6.424	6.45	15.478	8.616
8.67304	6.436	6.45	15.498	8.667
8.67437	6.436	6.467	15.498	8.667
8.67569	6.436	6.467	15.655	8.667
8.67702	6.432	6.395	15.655	8.67
8.67838	6.432	6.395	15.655	8.67
8.67971	6.476	6.395	15.82	8.669
8.68103	6.476	6.391	15.82	8.669
8.68236	6.476	6.391	15.929	8.669
8.68369	6.447	6.399	15.929	8.68
8.68503	6.447	6.399	15.929	8.68
8.68636	6.469	6.399	16.072	8.68
8.68769	6.469	6.444	16.072	8.756
8.68903	6.469	6.444	16.233	8.756
8.69036	6.453	6.494	16.233	8.694
8.69169	6.453	6.494	16.233	8.694
8.69302	6.389	6.494	16.339	8.694
8.69436	6.389	6.44	16.339	8.7
8.69569	6.389	6.44	16.419	8.7
8.69702	6.452	6.459	16.419	8.696
8.69836	6.452	6.459	16.419	8.696
8.69969	6.43	6.459	16.585	8.696
8.70102	6.43	6.523	16.585	8.635
8.70236	6.43	6.523	16.689	8.635
8.70369	6.431	6.476	16.689	8.656
8.70502	6.431	6.476	16.689	8.656
8.70638	6.482	6.476	16.826	8.656
8.7077	6.482	6.512	16.826	8.656
8.70903	6.482	6.512	16.888	8.656
8.71036	6.458	6.513	16.888	8.644
8.71169	6.458	6.513	16.888	8.644
8.71304	6.427	6.513	17.067	8.644
8.71437	6.427	6.533	17.067	8.699
8.7157	6.447	6.533	17.113	8.699
8.71703	6.447	6.504	17.113	8.716
8.71836	6.447	6.504	17.113	8.716
8.71971	6.485	6.504	17.254	8.701
8.72104	6.485	6.497	17.254	8.701
8.72237	6.485	6.497	17.287	8.701
8.7237	6.475	6.502	17.287	8.678
8.72503	6.475	6.502	17.287	8.678
8.72638	6.469	6.502	17.34	8.656
8.72771	6.469	6.547	17.34	8.656
8.72904	6.469	6.547	17.466	8.656
8.73037	6.541	6.548	17.466	8.633
8.73169	6.541	6.548	17.466	8.633
8.73305	6.531	6.548	17.518	8.633
8.73438	6.531	6.559	17.518	8.629
8.7357	6.531	6.559	17.567	8.629
8.73703	6.509	6.593	17.567	8.602
8.73836	6.509	6.593	17.567	8.602
8.7397	6.591	6.593	17.691	8.602
8.74103	6.591	6.577	17.691	8.57
8.74236	6.591	6.577	17.76	8.57
8.74369	6.466	6.573	17.76	8.57
8.74503	6.466	6.573	17.76	8.57
8.74636	6.471	6.573	17.89	8.524
8.7477	6.471	6.534	17.89	8.524
8.74903	6.471	6.534	17.933	8.524
8.75036	6.477	6.467	17.933	8.514
8.75171	6.477	6.467	17.933	8.514
8.75304	6.496	6.597	17.912	8.475
8.75437	6.496	6.597	17.912	8.475
8.7557	6.496	6.597	17.911	8.475
8.75703	6.446	6.519	17.911	8.479
8.75838	6.446	6.519	17.911	8.479
8.75971	6.594	6.519	18.068	8.479
8.76104	6.594	6.598	18.068	8.516
8.76237	6.594	6.598	18.076	8.516
8.76369	6.57	6.549	18.076	8.384
8.76505	6.57	6.549	18.076	8.384
8.76638	6.583	6.549	17.95	8.384
8.76771	6.583	6.549	17.95	8.439
8.76903	6.583	6.549	18.045	8.439
8.77036	6.524	6.618	18.045	8.394
8.77172	6.524	6.618	18.045	8.394
8.77305	6.58	6.618	18.096	8.429
8.77437	6.58	6.55	18.096	8.429
8.7757	6.58	6.55	18.129	8.429
8.77703	6.609	6.575	18.129	8.386
8.77836	6.609	6.575	18.129	8.386
8.7797	6.564	6.575	18.159	8.386
8.78103	6.564	6.592	18.159	8.379
8.78237	6.517	6.592	18.121	8.379
8.7837	6.517	6.553	18.121	8.414
8.78503	6.517	6.553	18.121	8.414
8.78638	6.557	6.553	18.186	8.414
8.78771	6.557	6.524	18.186	8.36
8.78903	6.557	6.524	18.113	8.36
8.79036	6.584	6.747	18.113	8.324
8.79172	6.584	6.747	18.113	8.324
8.79305	6.577	6.747	18.176	8.242
8.79437	6.577	6.714	18.176	8.242
8.7957	6.577	6.714	18.115	8.242
8.79703	6.66	6.67	18.115	8.226
8.79838	6.66	6.67	18.115	8.226
8.79971	6.592	6.67	18.112	8.226
8.80104	6.592	6.587	18.112	8.129
8.80237	6.592	6.587	18.103	8.129
8.8037	6.61	6.651	18.103	8.189
8.80505	6.61	6.651	17.99	8.189
8.80638	6.557	6.651	17.99	8.189
8.8077	6.557	6.619	17.99	8.166
8.80904	6.557	6.619	18.07	8.166
8.81037	6.587	6.609	18.07	8.092
8.8117	6.587	6.609	18.07	8.092
8.81309	6.546	6.609	17.991	8.092
8.81437	6.546	6.589	17.991	8.085
8.8157	6.546	6.589	17.992	8.085
8.81703	6.547	6.649	17.992	8.085
8.81837	6.547	6.649	17.814	8.085
8.81972	6.521	6.61	17.814	8.085
8.82105	6.521	6.61	17.814	8.04
8.82238	6.521	6.61	17.783	8.04
8.82371	6.567	6.599	17.783	7.97
8.82503	6.567	6.599	17.786	7.97
8.82639	6.613	6.599	17.786	7.97
8.82772	6.613	6.576	17.786	7.974
8.82905	6.613	6.576	17.643	7.974
8.83037	6.63	6.688	17.643	7.947
8.8317	6.63	6.688	17.643	7.947
8.83306	6.576	6.688	17.63	7.947
8.83438	6.576	6.635	17.63	7.898
8.83571	6.576	6.635	17.549	7.898
8.83704	6.633	6.657	17.549	7.897
8.83837	6.633	6.657	17.549	7.897
8.83972	6.667	6.657	17.541	7.897
8.84105	6.667	6.597	17.541	7.858
8.84237	6.667	6.597	17.488	7.858
8.8437	6.617	6.669	17.488	7.859
8.84504	6.617	6.669	17.488	7.859
8.84637	6.584	6.669	17.337	7.859
8.84771	6.584	6.586	17.337	7.821
8.84904	6.637	6.586	17.34	7.821
8.85037	6.637	6.688	17.34	7.78
8.8517	6.637	6.688	17.34	7.78
8.85304	6.622	6.688	17.209	7.776
8.85437	6.622	6.67	17.209	7.776
8.85571	6.622	6.67	17.121	7.776
8.85704	6.627	6.673	17.121	7.727
8.85837	6.627	6.673	17.121	7.727
8.85972	6.597	6.673	17.131	7.727
8.86105	6.597	6.659	17.131	7.697
8.86238	6.597	6.659	16.978	7.697
8.86371	6.572	6.68	16.978	7.691
8.86504	6.572	6.68	16.978	7.691
8.86639	6.588	6.68	16.848	7.691
8.86772	6.588	6.63	16.848	7.708
8.86905	6.588	6.63	16.757	7.708
8.87038	6.561	6.652	16.757	7.681
8.87171	6.561	6.652	16.757	7.681
8.87306	6.531	6.652	16.657	7.681
8.87437	6.531	6.623	16.657	7.675
8.87571	6.531	6.623	16.593	7.675
8.87704	6.665	6.65	16.593	7.636
8.87837	6.665	6.65	16.593	7.636
8.87971	6.582	6.65	16.47	7.588
8.88104	6.582	6.591	16.47	7.588
8.88237	6.582	6.591	16.362	7.588
8.8837	6.614	6.609	16.362	7.596
8.88504	6.614	6.609	16.362	7.596
8.88639	6.578	6.604	16.257	7.596
8.88772	6.578	6.604	16.257	7.535
8.88905	6.578	6.604	16.181	7.535
8.89038	6.594	6.624	16.181	7.464
8.8917	6.594	6.624	16.181	7.464
8.89306	6.725	6.624	16.117	7.471
8.89439	6.725	6.613	16.117	7.471
8.89572	6.725	6.613	15.991	7.471
8.89704	6.653	6.504	15.991	7.421
8.89837	6.653	6.504	15.991	7.421
8.89973	6.61	6.504	16.039	7.421
8.90106	6.61	6.515	16.039	7.491
8.90238	6.61	6.515	15.655	7.491
8.90371	6.677	6.526	15.655	7.518
8.90504	6.677	6.526	15.655	7.518
8.90637	6.538	6.526	15.662	7.518
8.90771	6.538	6.596	15.662	7.496
8.90904	6.538	6.596	15.565	7.496
8.91037	6.631	6.616	15.565	7.424
8.91171	6.631	6.616	15.565	7.424
8.91304	6.576	6.616	15.506	7.424
8.91437	6.576	6.569	15.506	7.414
8.91571	6.601	6.569	15.412	7.414
8.91704	6.601	6.531	15.412	7.481
8.91837	6.601	6.531	15.412	7.481
8.91972	6.573	6.531	15.231	7.481
8.92105	6.573	6.553	15.231	7.447
8.92238	6.573	6.553	15.248	7.447
8.92371	6.517	6.506	15.248	7.401
8.92504	6.517	6.506	15.248	7.401
8.92639	6.549	6.506	15.078	7.401
8.92771	6.549	6.495	15.078	7.35
8.92904	6.549	6.495	14.989	7.35
8.93037	6.499	6.563	14.989	7.385
8.9317	6.499	6.563	14.989	7.385
8.93304	6.544	6.563	14.867	7.385
8.93437	6.544	6.528	14.867	7.299
8.93571	6.544	6.528	14.765	7.299
8.93704	6.545	6.537	14.765	7.267
8.93837	6.545	6.537	14.765	7.267
8.9397	6.541	6.537	14.694	7.267
8.94104	6.541	6.621	14.694	7.301
8.94237	6.541	6.621	14.585	7.301
8.9437	6.537	6.548	14.585	7.262
8.94503	6.537	6.548	14.585	7.262
8.94637	6.514	6.548	14.463	7.331
8.9477	6.514	6.553	14.463	7.331
8.94904	6.514	6.553	14.39	7.331
8.95037	6.533	6.583	14.39	7.293
8.9517	6.533	6.583	14.39	7.293
8.95304	6.514	6.492	14.266	7.293
8.95439	6.514	6.492	14.266	7.191
8.95572	6.514	6.492	14.268	7.191
8.95705	6.535	6.513	14.268	7.253
8.95837	6.535	6.513	14.268	7.253
8.9597	6.542	6.513	14.141	7.253
8.96106	6.542	6.549	14.141	7.18
8.96239	6.542	6.549	14.093	7.18
8.96371	6.577	6.469	14.093	7.224
8.96504	6.577	6.469	14.093	7.224
8.96637	6.492	6.469	13.991	7.224
8.96773	6.492	6.483	13.991	7.19
8.96905	6.492	6.483	13.959	7.19
8.97038	6.492	6.54	13.959	7.129
8.97171	6.492	6.54	13.959	7.129
8.97304	6.505	6.54	13.799	7.129
8.97437	6.505	6.545	13.799	7.184
8.97571	6.505	6.545	13.809	7.184
8.97704	6.526	6.529	13.809	7.122
8.97837	6.526	6.529	13.809	7.122
8.9797	6.487	6.529	13.725	7.122
8.98104	6.487	6.567	13.725	7.138
8.98237	6.487	6.567	13.572	7.138
8.9837	6.451	6.554	13.572	7.157
8.98504	6.451	6.554	13.572	7.157
8.98637	6.586	6.554	13.488	7.157
8.98771	6.586	6.485	13.488	7.167
8.98904	6.586	6.485	13.421	7.167
8.99037	6.479	6.519	13.421	7.144
8.99172	6.479	6.519	13.421	7.144
8.99305	6.474	6.519	13.408	7.144
8.99438	6.474	6.523	13.408	7.146
8.99571	6.474	6.523	13.31	7.146
8.99704	6.496	6.463	13.31	7.143
8.99839	6.496	6.463	13.31	7.143
8.99972	6.442	6.463	13.294	7.143
9.00105	6.442	6.479	13.294	7.096
9.00238	6.442	6.479	13.129	7.096
9.0037	6.36	6.502	13.129	7.061
9.00504	6.36	6.502	13.129	7.061
9.00637	6.516	6.502	13.182	7.061
9.00771	6.516	6.556	13.182	7.12
9.00904	6.516	6.556	13.115	7.12
9.01037	6.479	6.538	13.115	7.047
9.0117	6.479	6.538	13.115	7.047
9.01304	6.485	6.538	12.998	7.047
9.01439	6.485	6.487	12.998	7.122
9.01572	6.485	6.487	12.877	7.122
9.01705	6.372	6.435	12.877	7.051
9.01838	6.372	6.435	12.877	7.051
9.01971	6.511	6.499	12.872	7.051
9.02106	6.511	6.499	12.872	7.123
9.02239	6.511	6.499	12.805	7.123
9.02372	6.51	6.474	12.805	7.062
9.02505	6.51	6.474	12.805	7.062
9.02637	6.482	6.474	12.744	7.062
9.02773	6.482	6.503	12.744	7.017
9.02906	6.482	6.503	12.737	7.017
9.03039	6.409	6.477	12.737	7.058
9.03171	6.409	6.477	12.737	7.058
9.03304	6.456	6.477	12.606	7.058
9.03438	6.456	6.456	12.606	7.08
9.03571	6.456	6.456	12.599	7.08
9.03704	6.399	6.511	12.599	7.075
9.03837	6.399	6.511	12.599	7.075
9.03971	6.454	6.511	12.496	7.063
9.04104	6.454	6.417	12.496	7.063
9.04237	6.454	6.417	12.505	7.063
9.0437	6.545	6.441	12.505	7.109
9.04504	6.545	6.441	12.505	7.109
9.04639	6.532	6.441	12.473	7.109
9.04772	6.532	6.407	12.473	7.07
9.04905	6.532	6.407	12.417	7.07
9.05038	6.387	6.4	12.417	7.003
9.05171	6.387	6.4	12.417	7.003
9.05306	6.371	6.4	12.38	7.003
9.05439	6.371	6.452	12.38	7.056
9.05572	6.371	6.452	12.301	7.056
9.05705	6.428	6.452	12.301	6.99
9.05837	6.428	6.452	12.301	6.99
9.05973	6.398	6.452	12.234	6.99
9.06106	6.398	6.466	12.234	7.048
9.06239	6.398	6.466	12.14	7.048
9.06371	6.4	6.487	12.14	7.062
9.06504	6.4	6.487	12.14	7.062
9.0664	6.448	6.487	12.088	7.005
9.06771	6.448	6.405	12.088	7.005
9.06905	6.448	6.405	12.131	7.005
9.07037	6.456	6.43	12.131	7.013
9.07171	6.456	6.43	12.131	7.013
9.07304	6.484	6.43	12.087	7.013
9.07438	6.484	6.44	12.087	6.969
9.07571	6.484	6.44	12.011	6.969
9.07704	6.478	6.39	12.011	7.083
9.07837	6.478	6.39	12.011	7.083
9.07971	6.392	6.39	11.944	6.983
9.08106	6.392	6.389	11.944	6.983
9.08238	6.392	6.389	11.915	6.983
9.08371	6.402	6.504	11.915	7.011
9.08504	6.402	6.504	11.915	7.011
9.0864	6.336	6.399	11.909	7.011
9.08772	6.336	6.399	11.909	7.071
9.08905	6.336	6.399	11.889	7.071
9.09038	6.436	6.47	11.889	7.077
9.09171	6.436	6.47	11.889	7.077
9.09306	6.444	6.47	11.853	7.077
9.09439	6.444	6.441	11.853	7.067
9.09572	6.444	6.441	11.849	7.067
9.09705	6.397	6.461	11.849	7.032
9.09838	6.397	6.461	11.849	7.032
9.09973	6.388	6.461	11.824	7.032
9.10106	6.388	6.453	11.824	6.991
9.10239	6.388	6.453	11.756	6.991
9.10372	6.409	6.457	11.756	7.019
9.10504	6.409	6.457	11.756	7.019
9.10638	6.405	6.457	11.724	7.019
9.10771	6.405	6.459	11.724	7.004
9.10905	6.405	6.459	11.694	7.004
9.11038	6.389	6.518	11.694	7.073
9.11171	6.389	6.518	11.694	7.073
9.11304	6.381	6.518	11.686	7.073
9.11438	6.381	6.389	11.686	6.94
9.11571	6.381	6.389	11.622	6.94
9.11705	6.432	6.407	11.622	7.062
9.11837	6.432	6.407	11.622	7.062
9.11975	6.397	6.407	11.591	7.062
9.12106	6.397	6.401	11.591	6.997
9.12239	6.397	6.401	11.582	6.997
9.12371	6.414	6.395	11.582	7.031
9.12504	6.414	6.395	11.582	7.031
9.1264	6.427	6.395	11.509	7.031
9.12772	6.427	6.413	11.509	7.017
9.12905	6.427	6.413	11.521	7.017
9.13038	6.324	6.342	11.521	6.983
9.13171	6.324	6.342	11.521	6.983
9.13309	6.388	6.342	11.419	7.038
9.13439	6.388	6.359	11.419	7.038
9.13572	6.388	6.359	11.383	7.038
9.13705	6.387	6.367	11.383	7.028
9.13838	6.387	6.367	11.383	7.028
9.13973	6.363	6.367	11.438	7.028
9.14105	6.363	6.389	11.438	6.953
9.14238	6.363	6.389	11.346	6.953
9.14371	6.346	6.386	11.346	6.996
9.14504	6.346	6.386	11.346	6.996
9.14638	6.306	6.386	11.335	6.996
9.14771	6.306	6.418	11.335	7.021
9.14905	6.306	6.418	11.315	7.021
9.15038	6.309	6.399	11.315	7.044
9.15171	6.309	6.399	11.315	7.044
9.15304	6.345	6.399	11.316	7.044
9.1544	6.345	6.432	11.316	7.061
9.15573	6.345	6.432	11.285	7.061
9.15705	6.323	6.401	11.285	7.055
9.15838	6.323	6.401	11.285	7.055
9.15971	6.279	6.401	11.251	7.032
9.16107	6.279	6.381	11.251	7.032
9.16239	6.279	6.381	11.266	7.032
9.16372	6.285	6.442	11.266	7.006
9.16505	6.285	6.442	11.266	7.006
9.16638	6.175	6.442	11.147	7.006
9.16773	6.175	6.418	11.147	6.992
9.16906	6.175	6.418	11.194	6.992
9.17039	6.178	6.457	11.194	7.052
9.17172	6.178	6.457	11.194	7.052
9.17305	6.239	6.457	11.164	6.996
9.1744	6.239	6.376	11.164	6.996
9.17573	6.239	6.376	11.127	6.996
9.17706	6.122	6.458	11.127	7.015
9.17838	6.122	6.458	11.127	7.015
9.17971	6.189	6.458	11.053	7.015
9.18105	6.189	6.347	11.053	6.965
9.18238	6.189	6.347	11.053	6.965
9.18371	6.057	6.366	11.053	7.028
9.18505	6.057	6.366	11.053	7.028
9.18638	6.039	6.366	11.039	7.028
9.18771	6.039	6.373	11.039	7.099
9.18905	6.039	6.373	11.029	7.099
9.19039	5.982	6.439	11.029	7.118
9.19172	5.982	6.439	11.029	7.118
9.19305	5.936	6.439	11.083	7.118
9.1944	5.936	6.379	11.083	6.976
9.19573	5.936	6.379	10.946	6.976
9.19706	5.95	6.364	10.946	7.08
9.19839	5.95	6.364	10.946	7.08
9.19971	5.992	6.364	10.943	6.999
9.20107	5.992	6.365	10.943	6.999
9.2024	5.992	6.365	10.925	6.999
9.20372	5.892	6.397	10.925	7.083
9.20505	5.892	6.397	10.925	7.083
9.20638	5.89	6.397	10.841	7.083
9.20774	5.89	6.413	10.841	7.019
9.20906	5.89	6.413	10.963	7.019
9.21039	5.933	6.347	10.963	7.081
9.21172	5.933	6.347	10.963	7.081
9.21305	5.885	6.347	10.91	7.062
9.2144	5.885	6.405	10.91	7.062
9.21573	5.885	6.405	10.895	7.062
9.21706	5.832	6.389	10.895	7.051
9.21839	5.832	6.389	10.895	7.051
9.21972	5.722	6.402	10.894	7.051
9.22105	5.722	6.402	10.894	7.072
9.22239	5.722	6.402	10.838	7.072
9.22371	5.785	6.413	10.838	6.992
9.22505	5.785	6.413	10.838	6.992
9.22638	5.747	6.413	10.827	6.992
9.22772	5.747	6.412	10.827	7.101
9.22905	5.747	6.412	10.751	7.101
9.23038	5.741	6.367	10.751	7.15
9.23171	5.741	6.367	10.751	7.15
9.23305	5.78	6.367	10.827	7.15
9.2344	5.78	6.375	10.827	7.108
9.23572	5.78	6.375	10.803	7.108
9.23705	5.745	6.415	10.803	7.05
9.23838	5.745	6.415	10.803	7.05
9.23974	5.666	6.415	10.721	7.05
9.24106	5.666	6.408	10.721	7.059
9.24239	5.666	6.408	10.736	7.059
9.24372	5.727	6.356	10.736	7.101
9.24505	5.727	6.356	10.736	7.101
9.2464	5.735	6.356	10.689	7.101
9.24773	5.735	6.365	10.689	7.123
9.24906	5.735	6.365	10.645	7.123
9.25039	5.697	6.31	10.645	7.072
9.25172	5.697	6.31	10.645	7.072
9.25307	5.684	6.31	10.664	7.072
9.2544	5.684	6.376	10.664	7.101
9.25573	5.684	6.376	10.711	7.101
9.25706	5.65	6.307	10.711	7.061
9.25839	5.65	6.307	10.711	7.061
9.25974	5.672	6.307	10.653	7.061
9.26107	5.672	6.347	10.653	7.121
9.2624	5.672	6.347	10.672	7.121
9.26373	5.681	6.367	10.672	7.119
9.26505	5.681	6.367	10.672	7.119
9.26639	5.741	6.367	10.613	7.119
9.26772	5.741	6.377	10.613	7.09
9.26906	5.741	6.377	10.641	7.09
9.27038	5.634	6.368	10.641	7.172
9.27172	5.634	6.368	10.641	7.172
9.27305	5.664	6.368	10.677	7.172
9.27439	5.664	6.458	10.677	7.101
9.27572	5.664	6.458	10.659	7.101
9.27705	5.654	6.414	10.659	7.137
9.27838	5.654	6.414	10.659	7.137
9.27973	5.677	6.414	10.605	7.137
9.28105	5.677	6.324	10.605	7.131
9.28241	5.677	6.324	10.555	7.131
9.28374	5.672	6.408	10.555	7.146
9.28507	5.672	6.408	10.555	7.146
9.28639	5.609	6.408	10.602	7.146
9.28772	5.609	6.408	10.602	7.136
9.28908	5.609	6.408	10.594	7.136
9.29041	5.594	6.457	10.594	7.19
9.29173	5.594	6.457	10.594	7.19
9.29306	5.65	6.457	10.579	7.19
9.29439	5.65	6.439	10.579	7.147
9.29574	5.65	6.439	10.558	7.147
9.29707	5.651	6.375	10.558	7.192
9.2984	5.651	6.375	10.558	7.192
9.29973	5.578	6.375	10.541	7.192
9.30106	5.578	6.395	10.541	7.099
9.30241	5.578	6.395	10.523	7.099
9.30372	5.606	6.385	10.523	7.115
9.30506	5.606	6.385	10.523	7.115
9.30639	5.666	6.385	10.561	7.115
9.30772	5.666	6.415	10.561	7.117
9.30906	5.666	6.415	10.498	7.117
9.31039	5.608	6.363	10.498	7.112
9.31172	5.608	6.363	10.498	7.112
9.31306	5.624	6.363	10.533	7.112
9.31439	5.624	6.398	10.533	7.239
9.31572	5.624	6.398	10.482	7.239
9.31705	5.592	6.406	10.482	7.134
9.31839	5.592	6.406	10.482	7.134
9.31972	5.62	6.406	10.474	7.134
9.32106	5.62	6.37	10.474	7.242
9.32239	5.62	6.37	10.482	7.242
9.32372	5.632	6.4	10.482	7.213
9.32507	5.632	6.4	10.482	7.213
9.3264	5.592	6.4	10.479	7.213
9.32773	5.592	6.389	10.479	7.123
9.32906	5.592	6.389	10.488	7.123
9.33039	5.606	6.349	10.488	7.172
9.33174	5.606	6.349	10.488	7.172
9.33307	5.72	6.349	10.463	7.221
9.3344	5.72	6.443	10.463	7.221
9.33573	5.72	6.443	10.472	7.221
9.33705	5.661	6.225	10.472	7.209
9.33841	5.661	6.225	10.472	7.209
9.33974	5.636	6.225	10.465	7.209
9.34107	5.636	6.345	10.465	7.108
9.34239	5.636	6.345	10.429	7.108
9.34372	5.555	6.37	10.429	7.212
9.34508	5.555	6.37	10.429	7.212
9.34641	5.667	6.37	10.39	7.212
9.34773	5.667	6.444	10.39	7.2
9.34906	5.667	6.444	10.422	7.2
9.35039	5.673	6.432	10.422	7.244
9.35172	5.673	6.432	10.422	7.244
9.35306	5.645	6.392	10.477	7.244
9.35439	5.645	6.392	10.477	7.214
9.35573	5.645	6.392	10.321	7.214
9.35706	5.608	6.374	10.321	7.13
9.35839	5.608	6.374	10.321	7.13
9.35972	5.636	6.374	10.325	7.13
[truncated: 5,178 more rows]

## Sheet: Fig 3a
	Fu2	Fu2-Fc	Fu2-Fu2	Ty1
log10 concentration
-1.98767	0
-1.51055	3
-1.03342	15
-0.556303	19
-0.0791812	25
0.39794	38
0.875061	51
1.35218	68
-1.78657		0
-1.30945		25
-0.83233		39
-0.355209		49
0.121912		62
0.599034		70
1.07615		80
1.55328		89
-1.9166			27
-1.43948			50
-0.96236			59
-0.485239			68
-0.0081179			79
0.469003			88
0.946125			92
1.42325			96
-1.96878				0	0
-1.49166				0	0
-1.01454				2	0
-0.537417				9	0
-0.0602959				5	0
0.416825				2	0
0.893947				0	0
1.37107				0	0

## Sheet: Fig 3d
		Fu2 vs founder	Fu2 vs delta
concentration	log10 concentration
0.00457247	-2.33985	7	0
0.0137174	-1.86273	22	7
0.0411523	-1.38561	39	40
0.123457	-0.908485	64	84
0.37037	-0.431364	91	99
1.11111	0.0457575	100	100
3.33333	0.522879	100	100
10	1	100	100

## Sheet: Fig 3e
		Fu2 vs beta					Fu2 vs founder
concentration	log10 concentration
0.00457247	-2.33985	0	0	0	0		7	6	5	4
0.0137174	-1.86273	8	3	9	0		14	21	18	19
0.0411523	-1.38561	20	13	13	9		32	34	32	34
0.123457	-0.908485	47	47	46	35		59	61	59	64
0.37037	-0.431364	88	89	86	79		90	91	89	93
1.11111	0.0457575	100	100	99	99		99	99	99	100
3.33333	0.522879	100	100	100	100		100	100	100	100
10	1	100	100	100	100		100	100	100	100

## Sheet: Fig 3g
SARS-CoV-2 PRNT (founder)
concentration (ug/ml)	log10 concentration	Ty1			Fu2			Ty1-Fu2			Fu2 dimer
10	1	74	72	77	100	100	100	100	100	100	100	100
3.333	0.522835	57	54	66	94	100	100	100	100	100	100	100
1.111	0.0457141	17	18	42	57	60	72	100	100	100	94	94
0.37	-0.431798	4	0	10	22	16	24	100	100	100	55	55
0.123	-0.910095	0	0	0	9	8	24	100	100	100	15	15
0.041	-1.38722	42	15	0	0	11	0	79	73	97	10	10
0.014	-1.85387	0	0	0	0	1	9	40	40	55	3	3
0.005	-2.30103	0	0	0	20	0	8	19	18	26	6	6
0.002	-2.69897	0	0	0	0	6	9	4	3	0	0	0

## Sheet: Fig 3h
SARS-CoV-2 PRNT (beta variant)
Concentration (ug/ml)	log10 concentration	Ty1		Fu2		Ty1-Fu2		Fu2 dimer
10	1	9.1743	22.3214	100	100	100	100	100	100
3.3333	0.522874	0	3.5714	100	100	100	100	100	100
1.1111	0.0457531	0	19.6429	89.0411	100	97.2727	100	100	100
0.3704	-0.431329	0	35.7143	28.7671	79.4118	89.0909	55.8824	94.1176	78.3505
0.1235	-0.908333	0	22.3214	4.1096	44.1176	7.2727	0	67.6471	41.2371
0.0412	-1.3851	11.9266	14.2857	0	5.8824	0	2.9412	35.2941	1.0309
0.0137	-1.86328	0	0	0	38.2353	26.3636	0	29.4118	35.0515
0.0046	-2.33724	0	0	0	0	18.1818	20.5882	32.3529	0
0.0015	-2.82391	11.9266	0	0	0	10	0	0	0

## Sheet: Fig 4b
challenge group	SARS-CoV-2 Challenge	SARS-CoV-2 Challenge	SARS-CoV-2 Challenge	SARS-CoV-2 Challenge	SARS-CoV-2 Challenge	SARS-CoV-2 Challenge	SARS-CoV-2 Challenge	SARS-CoV-2 Challenge	Beta variant challenge	Beta variant challenge	Beta variant challenge	Beta variant challenge	Beta variant challenge	Beta variant challenge	Beta variant challenge	Beta variant challenge	Beta variant challenge	Beta variant challenge	Beta variant challenge	SARS-CoV-2 Challenge	SARS-CoV-2 Challenge	SARS-CoV-2 Challenge	SARS-CoV-2 Challenge	Unchallenged	Unchallenged	Unchallenged	Unchallenged	Unchallenged	Unchallenged	Unchallenged	Unchallenged	Unchallenged	Unchallenged	Unchallenged	Unchallenged	Unchallenged	Unchallenged	Unchallenged	Unchallenged	Unchallenged	Unchallenged
treatment group	Untreated	Untreated	Untreated	Untreated	Untreated	Untreated	Untreated	Untreated	Untreated	Untreated	Untreated	Untreated	Untreated	Untreated	Untreated	Fu2-Alb1	Fu2-Alb1	Fu2-Alb1	Fu2-Alb1	Fu2-Alb1	Fu2-Alb1	Fu2-Alb1	Fu2-Alb1	Untreated	Untreated	Untreated	Untreated	Untreated	Untreated	Untreated	Untreated	Untreated	Untreated	Untreated	Untreated	Untreated	Untreated	Untreated	Untreated	Untreated	Untreated
0	1.01	0.99	1.01	0.99	1.01114	0.97432	0.996644	0.987074	0.97	0.98	0.99	0.987342	0.975749	1.00211	0.989933	0.99	1	1.01	0.99	0.99	1.01	0.99	0.99	1	0.99	1	1	0.96	0.97	1	1.01	0.97	0.98	0.99	0.99	1	1	0.99	0.97	0.98	1
1	1.01	1.02	1	1	1	1	1.01	1.02	1.02	1	1.01	1.01	1	1	1	1.02	1.01	1.01	1.02	1.01	1	1.01	1.02	1	1.01	1	1	1.01	1.02	1	0.99	1.02	1.03	1.01	1	1	1	0.99	1	1.01	1.01
2	0.98	0.99	0.99	1.01	0.99	1.03	1	0.99	1.01	1.02	1	1	1.02	1	1.01	1	1	0.98	0.99	1	0.99	1	0.99	0.99	1	1	1	1.03	1.01	1	1	1.01	0.99	1	1.01	1	1	1.01	1.02	1.01	0.99
3	0.99	1.01	1.01	1	0.96	1.02	0.99	0.99	0.94	0.96	0.92	0.94	0.95	0.95	0.98	0.98	0.99	0.98	0.99	1	1	1.01	1.01	1	1	1.01	1	1.04	1.02	1.01	1	1.01	1.01	1.02	1.02	1	0.98	1.05	1.03	1.03	1.01
4	0.98	0.99	0.98	0.95	0.9	0.93	0.91	0.98	0.88	0.9	0.85	0.86	0.86	0.88	0.9	0.94	0.98	0.98	0.93	1.02	0.99	1	0.99	1	1.01	1.02	1.01	1.04	1.03	1	1.01	1.03	1	1.03	1.01	1	1	1.05	1.02	1.03	1.02
5	0.93	0.88	0.89	0.89	0.84	0.87	0.89	0.95	0.83	0.86	0.79	0.8	0.83	0.83	0.84	0.9	0.96	1.01	0.92	0.99	0.99	1.01	0.99	1.01	1.01	1.01	1.01	1.05	1.03	1	1.02	1.02	1	1.03	1	1.01	0.98	1.02	1.04	1.05	1.04
6	0.89	0.79	0.84	0.83	0.79	0.81	0.83	0.86	0.78	0.78		0.76	0.75	0.78	0.79	0.84	0.86	0.92	0.85	0.96	0.95	0.9	0.95	1.01	1.01	1.01	1.02	1.05	1.03	1	1.02	1.02	0.99	1.02	1.03	1.02	0.99	1.02	1.03	1.06	1.02
7	0.85		0.8	0.77		0.73	0.78	0.8								0.79	0.81	0.91	0.84	0.94	0.94	0.88	0.96	1.01	1.02	1.02	1.01	1.05	1.03	1	1.02	1.02	0.98	1.02	1.02	1.01	1	1.04	1.04	1.07	1.04
8	0.84																0.8	0.94	0.91	0.96	0.97	0.94	1.01	1	1.01	1.02	1.02	1.06	1.03	1	1.02	1.02	0.97	1.01	1.01	1.02	1	1.05	1.04	1.08	1.06
9	0.85																0.83	0.95	0.96	0.97	0.99	0.98	0.99	1.01	1.01	1.02	1.02	1.06	1.04	0.99	1	1.01	0.97	1.01	1.02	1.01	0.99	1.03	1.02	1.08	1.04
10	0.89																0.86	0.96	0.98	0.99	1.01	0.97	1.02	1.02	1.02	1.01	1.04	1.05	1.05	0.99	1	1.01	0.96	1.02	1.02	1.02	1.01	1.04	1.06	1.08	1.03
11	0.91																0.88	0.95	1.01	1	1.01	0.98	1.03	1.01	1.03	1.01	1.02	1.07	1.06	1	1.02	1.01	0.95	1.01	1	1.03	1	1.04	1.06	1.06	1.04
12	0.92																0.88	0.96	1.02	1	1	1	1.03	1.01	1.03	1.02	1.02	1.08	1.06	1	1.03	1.02	0.97	1.03	1.02	1.04	0.99	1.07	1.07	1.09	1.06
13	0.94																0.9	0.97	1.04	1	1.02	1.03	1	1.01	1.03	1.03	1.02	1.07	1.08	1	1.03	1.02	0.96	1.02	1.03	1.04	1	1.05	1.04	1.07	1.05
14	0.95																0.91	1	1	1	1.01	0.99	1	1	1.01	1.02	1.03	1.06	1.06	1	1.02	1.01	0.96	1.04	1.02	1.04	1	1.05	1.06	1.08	1.05
15	0.95																0.92	0.96	0.99	0.99	1.02	0.98	1	1	1.01	1.01	1.02	1.06	1.07	1	1.02	1.02	0.96	1.04	1.01	1.05	1.02	1.07	1.07	1.06	1.04
16	0.96																0.93	0.97	1	0.99	1.02	1	1.04	1.01	1.02	1.01	1.04	1.06	1.06	1	1.02	1.02	0.97	1.03	1.02	1.06	1.01	1.08	1.08	1.1	1.05
17	0.96																0.94	0.98	1.03	0.99	1.03	1.01	1	1.02	1.01	1.02	1.03	1.06	1.06	0.99	1.02	1.02	0.97	1.05	1.02	1.06	1	1.07	1.08	1.1	1.08
18	0.97																0.96	1	1.01	1.02	1.04	0.99	1.04	1.02	1.03	1.03	1.02	1.07	1.08	1.01	1.04	1.02	0.97	1.07	1.04	1.07	1.03	1.07	1.07	1.14	1.07
19	0.96																0.96	0.96	1	1.01	1.03	1.01	1.04	1.02	1.03	1.01	1.03	1.07	1.08	1.01	1.03	1.02	0.96	1.07	1.03	1.07	1.03	1.08	1.06	1.08	1.07
20	0.96																0.98	0.96	1.01	1	1.05	1.01	1.06	1.01	1.03	1.01	1.04	1.08	1.09	1.01	1.04	1.02	0.97	1.08	1.04	1.06	1	1.09	1.1	1.1	1.08
21	0.96																0.99	0.98	1.03	1.02	1.04	1.02	1.01	1.02	1.03	1.03	1.04	1.09	1.09	1.01	1.02	1.02	0.98	1.07	1.04	1.07	1	1.05	1.08	1.08	1.09

## Sheet: Fig 4d
challenge group	SARS-CoV-2 Challenge	SARS-CoV-2 Challenge	SARS-CoV-2 Challenge	SARS-CoV-2 Challenge	Beta variant challenge	Beta variant challenge	Beta variant challenge	Beta variant challenge	Beta variant challenge	Beta variant challenge	Beta variant challenge	SARS-CoV-2 Challenge	SARS-CoV-2 Challenge	SARS-CoV-2 Challenge	SARS-CoV-2 Challenge
treatment group	Untreated	Untreated	Untreated	Untreated	Untreated	Untreated	Untreated	Fu2-Alb1	Fu2-Alb1	Fu2-Alb1	Fu2-Alb1	Fu2-Alb1	Fu2-Alb1	Fu2-Alb1	Fu2-Alb1
sgE	11.8957	0.207795	0.535184	1.28301	0.0356921	3.19888	0.855124	0.0856013	0.00580061	0	0.172883	0.00422771	0.00567413	0.0581275	0
E	212.516	19.0627	24.308	126.67	1.94641	123.926	71.1795	3.65536	0.757216	1.27169	6.2904	0.68259	0.900319	3.89793	0.0175075

[truncated: 3 more sheets: Fig S2c, Fig S2e H6, Fig S2e H7]
